# Supplementary material for: Description of Longidorus cholevae sp. n. (Nematoda, Dorylaimida) from a riparian habitat in the Rila Mountains, Bulgaria
Source: Zookeys. 2013 Sep 9;(330):1–26. doi: 10.3897/zookeys.330.5750 (PMC3800803; doi:10.3897/zookeys.330.5750)
Supplement: XML Treatment for Longidorus cholevae [file zookeys.330.5750-treatment1.xml]

<!DOCTYPE tp:taxon-treatment
  PUBLIC "-//TaxonX//DTD Taxonomic Treatment Publishing DTD v0 20100105//EN" "tax-treatment-NSO.dtd">
<tp:taxon-treatment xmlns:tp="http://www.plazi.org/taxpub"><tp:treatment-meta><mixed-citation publication-type="journal"><person-group><name><surname>Peneva</surname><given-names>Vlada K.</given-names></name><name><surname>Lazarova</surname><given-names>Stela S.</given-names></name><name><surname>Luca</surname><given-names>Francesca De</given-names></name><name><surname>Brown</surname><given-names>Derek J. F.</given-names></name></person-group><article-title>Description of <italic>Longidorus cholevae</italic> sp. n. (Nematoda, Dorylaimida) from a riparian habitat in the Rila Mountains, Bulgaria</article-title><source>Zookeys</source><day>9</day><month>9</month><year>2013</year><volume>2013</volume><issue>330</issue><fpage>1</fpage><lpage>26</lpage><pub-id pub-id-type="doi">10.3897/zookeys.330.5750</pub-id></mixed-citation></tp:treatment-meta><tp:nomenclature><tp:taxon-name>
                        <tp:taxon-name-part taxon-name-part-type="genus">Longidorus</tp:taxon-name-part>
                        <tp:taxon-name-part taxon-name-part-type="species">cholevae</tp:taxon-name-part>
                        <object-id xmlns:xlink="http://www.w3.org/1999/xlink" xlink:type="simple">http://zoobank.org/882B3067-D244-4B8F-9312-B6E0F55B6C90</object-id>
                        <object-id xmlns:xlink="http://www.w3.org/1999/xlink" xlink:type="simple">http://species-id.net/wiki/Longidorus_cholevae</object-id>
                    </tp:taxon-name><tp:taxon-status xmlns:xlink="http://www.w3.org/1999/xlink" xlink:type="simple">sp. n.</tp:taxon-status><xref ref-type="fig" rid="F1">Figures 1</xref><xref ref-type="fig" rid="F9">–9</xref></tp:nomenclature><tp:treatment-sec sec-type="Measurements"><title>Measurements.</title><p>See <xref ref-type="table" rid="T2">Table 2</xref></p><table-wrap id="T2" position="float" orientation="portrait"><label>Table 2.</label><caption><p>Measurements of females, males and juvenile stages of <italic><tp:taxon-name>Longidorus cholevae</tp:taxon-name></italic> sp. n. from Bachevo village. All measurements are given in μm (mean ± standard deviation, with range in parentheses).&lt;br/&gt;</p></caption><table><tbody><tr><th rowspan="1" colspan="1">–</th><th rowspan="1" colspan="1"><bold>Holo-</bold></th><th rowspan="1" colspan="1"><bold>Females</bold></th><th rowspan="1" colspan="1"><bold>Males</bold></th><th rowspan="1" colspan="1"><bold>J1</bold></th><th rowspan="1" colspan="1"><bold>J2</bold></th><th rowspan="1" colspan="1"><bold>J3</bold></th><th rowspan="1" colspan="1"><bold>J4</bold></th></tr><tr><th rowspan="1" colspan="1"><bold>n</bold></th><th rowspan="1" colspan="1"><bold>type</bold></th><th rowspan="1" colspan="1"><bold>11</bold></th><th rowspan="1" colspan="1"><bold>11</bold></th><th rowspan="1" colspan="1"><bold>9</bold></th><th rowspan="1" colspan="1"><bold>8</bold></th><th rowspan="1" colspan="1"><bold>9</bold></th><th rowspan="1" colspan="1"><bold>11</bold></th></tr><tr><td rowspan="1" colspan="1">L</td><td rowspan="1" colspan="1">7199</td><td rowspan="1" colspan="1">6788 ± 573&lt;br/&gt; (6127–8083)</td><td rowspan="1" colspan="1">6390 ± 594&lt;br/&gt; (5415–7111)</td><td rowspan="1" colspan="1">1209 ± 63&lt;br/&gt; (1135–1289)</td><td rowspan="1" colspan="1">1874 ± 236&lt;br/&gt; (1554–2251)</td><td rowspan="1" colspan="1">3048 ± 406&lt;br/&gt; (2336–3447)</td><td rowspan="1" colspan="1">4798 ± 442&lt;br/&gt; (4148–5666)</td></tr><tr><td rowspan="1" colspan="1">a</td><td rowspan="1" colspan="1">83.3</td><td rowspan="1" colspan="1">72.1 ± 7.4&lt;br/&gt; (61.1–83.3)</td><td rowspan="1" colspan="1">70.2 ± 6.2&lt;br/&gt; (63.9–82.0)</td><td rowspan="1" colspan="1">47.0 ± 1.9&lt;br/&gt; (43.8–50.3)</td><td rowspan="1" colspan="1">51.1 ± 2.4&lt;br/&gt; (49.0–55.3)</td><td rowspan="1" colspan="1">56.5 ± 3.8&lt;br/&gt; (50.2–61.3)</td><td rowspan="1" colspan="1">63.8 ± 5.9&lt;br/&gt; (54.8–76.6)</td></tr><tr><td rowspan="1" colspan="1">b</td><td rowspan="1" colspan="1">13.1</td><td rowspan="1" colspan="1">14.3 ± 1.5&lt;br/&gt; (12.3–17.9)</td><td rowspan="1" colspan="1">12.7 ± 1.2&lt;br/&gt; (10.7–14.7)</td><td rowspan="1" colspan="1">4.5 ± 0.4&lt;br/&gt; (3.9–5.1)</td><td rowspan="1" colspan="1">5.8 ± 0.9&lt;br/&gt; (4.5–7.2)</td><td rowspan="1" colspan="1">7.9 ± 0.9&lt;br/&gt; (7.2–9.9)</td><td rowspan="1" colspan="1">10.9 ± 1.5&lt;br/&gt; (9.2–14.1)</td></tr><tr><td rowspan="1" colspan="1">c</td><td rowspan="1" colspan="1">202.4</td><td rowspan="1" colspan="1">199.7 ± 15.4&lt;br/&gt; (171.2–220.4)</td><td rowspan="1" colspan="1">199.6 ± 18.3&lt;br/&gt; (171.1–227.8)</td><td rowspan="1" colspan="1">29.6 ± 3.8&lt;br/&gt; (26.1–36.6)</td><td rowspan="1" colspan="1">48.2 ± 3.6&lt;br/&gt; (43.2–53.9)</td><td rowspan="1" colspan="1">78.3 ± 7.2&lt;br/&gt; (66.1–91.3)</td><td rowspan="1" colspan="1">136.5 ± 19.9&lt;br/&gt; (115.5–181.1)</td></tr><tr><td rowspan="1" colspan="1">c’</td><td rowspan="1" colspan="1">0.6</td><td rowspan="1" colspan="1">0.6 ± 0.06&lt;br/&gt; (0.5–0.7)</td><td rowspan="1" colspan="1">0.6 ± 0.06&lt;br/&gt; (0.6–0.8)</td><td rowspan="1" colspan="1">2.1 ± 0.19&lt;br/&gt; (1.8–2.4)</td><td rowspan="1" colspan="1">1.4 ± 0.1&lt;br/&gt; (1.2–1.5)</td><td rowspan="1" colspan="1">0.9 ± 0.07&lt;br/&gt; (0.8–1.0)</td><td rowspan="1" colspan="1">0.7 ± 0.06&lt;br/&gt; (0.6–0.8)</td></tr><tr><td rowspan="1" colspan="1">V (%)</td><td rowspan="1" colspan="1">52.5</td><td rowspan="1" colspan="1">50.5 ± 2.2&lt;br/&gt; (46.7–53.4)</td><td rowspan="1" colspan="1">-</td><td rowspan="1" colspan="1">-</td><td rowspan="1" colspan="1">-</td><td rowspan="1" colspan="1">-</td><td rowspan="1" colspan="1">-</td></tr><tr><td rowspan="1" colspan="1">G<sub>1</sub> (%)</td><td rowspan="1" colspan="1">13.0</td><td rowspan="1" colspan="1">14.0 ± 2.8&lt;br/&gt; (8.6–17.7)</td><td rowspan="1" colspan="1">-</td><td rowspan="1" colspan="1">-</td><td rowspan="1" colspan="1">-</td><td rowspan="1" colspan="1">-</td><td rowspan="1" colspan="1">-</td></tr><tr><td rowspan="1" colspan="1">G<sub>2</sub> (%)</td><td rowspan="1" colspan="1">11.5</td><td rowspan="1" colspan="1">14.2 ± 1.6&lt;br/&gt; (11.6–17.1)</td><td rowspan="1" colspan="1">-</td><td rowspan="1" colspan="1">-</td><td rowspan="1" colspan="1">-</td><td rowspan="1" colspan="1">-</td><td rowspan="1" colspan="1">-</td></tr><tr><td rowspan="1" colspan="1">d</td><td rowspan="1" colspan="1">1.3</td><td rowspan="1" colspan="1">1.3 ± 0.04&lt;br/&gt; (1.2–1.4)</td><td rowspan="1" colspan="1">1.3 ± 0.04&lt;br/&gt; (1.3–1.4)</td><td rowspan="1" colspan="1">1.7 ± 0.08&lt;br/&gt; (1.6–1.8)</td><td rowspan="1" colspan="1">1.6 ± 0.09&lt;br/&gt; (1.5–1.7)</td><td rowspan="1" colspan="1">1.6 ± 0.11&lt;br/&gt; (1.4–1.7)</td><td rowspan="1" colspan="1">1.5 ± 0.08&lt;br/&gt; (1.3–1.5)</td></tr><tr><td rowspan="1" colspan="1">d’</td><td rowspan="1" colspan="1">1.5</td><td rowspan="1" colspan="1">1.5 ± 0.06&lt;br/&gt; (1.4–1.6)</td><td rowspan="1" colspan="1">1.5 ± 0.03&lt;br/&gt; (1.4–1.6)</td><td rowspan="1" colspan="1">1.6 ± 0.07&lt;br/&gt; (1.5–1.7)</td><td rowspan="1" colspan="1">1.7 ± 0.1&lt;br/&gt; (1.6–1.8)</td><td rowspan="1" colspan="1">1.7 ± 0.1&lt;br/&gt; (1.5–1.8)</td><td rowspan="1" colspan="1">1.7 ± 0.08&lt;br/&gt; (1.6–1.9)</td></tr><tr><td rowspan="1" colspan="1">Odontostyle</td><td rowspan="1" colspan="1">121</td><td rowspan="1" colspan="1">120.1 ± 7.2&lt;br/&gt; (106–129)</td><td rowspan="1" colspan="1">121.2 ± 5.1&lt;br/&gt; (115–131)</td><td rowspan="1" colspan="1">61.1 ± 3.5&lt;br/&gt; (56–66)</td><td rowspan="1" colspan="1">65.9 ± 2.8&lt;br/&gt; (62–71)</td><td rowspan="1" colspan="1">84.7 ± 3.3&lt;br/&gt; (79–90)</td><td rowspan="1" colspan="1">99.1 ± 5.3&lt;br/&gt; (88–105)</td></tr><tr><td rowspan="1" colspan="1">Replacement odontostyle</td><td rowspan="1" colspan="1">-</td><td rowspan="1" colspan="1">-</td><td rowspan="1" colspan="1">-</td><td rowspan="1" colspan="1">65.0 ± 1.8&lt;br/&gt; (61–67)</td><td rowspan="1" colspan="1">78.1 ± 4.3&lt;br/&gt; (74–86.5)</td><td rowspan="1" colspan="1">101.4 ± 4.5&lt;br/&gt; (96–109)</td><td rowspan="1" colspan="1">117.5 ± 7.9&lt;br/&gt; (105.5–131)</td></tr><tr><td rowspan="1" colspan="1">Developing&lt;br/&gt; gonads</td><td rowspan="1" colspan="1">-</td><td rowspan="1" colspan="1">-</td><td rowspan="1" colspan="1">-</td><td rowspan="1" colspan="1">19.9 ± 3.2&lt;br/&gt; (16–25)</td><td rowspan="1" colspan="1">28.3 ± 3.2&lt;br/&gt; (24–34)</td><td rowspan="1" colspan="1">53.1 ± 8.7&lt;br/&gt; (41–65)</td><td rowspan="1" colspan="1">135.5 ± 11.4&lt;br/&gt; (114–147)</td></tr><tr><td rowspan="1" colspan="1">Odontophore</td><td rowspan="1" colspan="1">88</td><td rowspan="1" colspan="1">76.3 ± 3.3&lt;br/&gt; (74-81)</td><td rowspan="1" colspan="1">73.7 ± 5.0&lt;br/&gt; (69.5-81)</td><td rowspan="1" colspan="1">41.7 ± 5.4&lt;br/&gt; (36-48)</td><td rowspan="1" colspan="1">48.6 ± 3.3&lt;br/&gt; (42-52)</td><td rowspan="1" colspan="1">62.6 ± 2.5&lt;br/&gt; (60-66)</td><td rowspan="1" colspan="1">71.1 ± 3.6&lt;br/&gt; (67-79)</td></tr><tr><td rowspan="1" colspan="1">Pharynx</td><td rowspan="1" colspan="1">550</td><td rowspan="1" colspan="1">481.9 ± 47.8&lt;br/&gt; (439–577)</td><td rowspan="1" colspan="1">507.0 ± 45.6&lt;br/&gt; (421–584)</td><td rowspan="1" colspan="1">273.6 ± 19.3&lt;br/&gt; (250–302)</td><td rowspan="1" colspan="1">318.4 ± 23.6&lt;br/&gt; (277–349)</td><td rowspan="1" colspan="1">398.1 ± 47.7&lt;br/&gt; (311.5–450.5)</td><td rowspan="1" colspan="1">445.7 ± 38.9&lt;br/&gt; (362–491)</td></tr><tr><td rowspan="1" colspan="1">Anterior to guiding ring</td><td rowspan="1" colspan="1">36</td><td rowspan="1" colspan="1">32.6 ± 2.21&lt;br/&gt; (30–37)</td><td rowspan="1" colspan="1">33.5 ± 1.1&lt;br/&gt; (32–36)</td><td rowspan="1" colspan="1">16.2 ± 0.7&lt;br/&gt; (15–18)</td><td rowspan="1" colspan="1">19.3 ± 0.74&lt;br/&gt; (18–20)</td><td rowspan="1" colspan="1">24.2 ± 1.6&lt;br/&gt; (22.5–27)</td><td rowspan="1" colspan="1">28.4 ± 1.4&lt;br/&gt; (25.5–31)</td></tr><tr><td rowspan="1" colspan="1">Bulb length</td><td rowspan="1" colspan="1">139</td><td rowspan="1" colspan="1">128 ± 12.5&lt;br/&gt; (114.5–146.5)</td><td rowspan="1" colspan="1">124 ± 7.2&lt;br/&gt; (115–137)</td><td rowspan="1" colspan="1">60.7 ±5.1&lt;br/&gt; (53–66)</td><td rowspan="1" colspan="1">72.5 ± 8.9&lt;br/&gt; (65–90)</td><td rowspan="1" colspan="1">100.7 ±5.6&lt;br/&gt; (92–108)</td><td rowspan="1" colspan="1">116.8 ± 9.4&lt;br/&gt; (105–128)</td></tr><tr><td rowspan="1" colspan="1">Bulb width</td><td rowspan="1" colspan="1">34</td><td rowspan="1" colspan="1">34.1 ± 2.9&lt;br/&gt; (30–38)</td><td rowspan="1" colspan="1">33.0 ± 3.3&lt;br/&gt; (28–38)</td><td rowspan="1" colspan="1">15 ± 1.2&lt;br/&gt; (14–17)</td><td rowspan="1" colspan="1">20.2 ± 2.0&lt;br/&gt; (18–23)</td><td rowspan="1" colspan="1">26.3 ± 1.2&lt;br/&gt; (24–27)</td><td rowspan="1" colspan="1">29.8 ± 2.5&lt;br/&gt; (26–34)</td></tr><tr><td rowspan="1" colspan="1">Tail</td><td rowspan="1" colspan="1">35.5</td><td rowspan="1" colspan="1">34.1 ± 2.9&lt;br/&gt; (28.5–38)</td><td rowspan="1" colspan="1">32.2 ± 3.3&lt;br/&gt; (29–39)</td><td rowspan="1" colspan="1">41.3 ± 4.8&lt;br/&gt; (35–48.5)</td><td rowspan="1" colspan="1">38.8 ± 2.8&lt;br/&gt; (34–43)</td><td rowspan="1" colspan="1">38.9 ± 3.3&lt;br/&gt; (34–44.5)</td><td rowspan="1" colspan="1">35.4 ± 2.6&lt;br/&gt; (31–38)</td></tr><tr><td rowspan="1" colspan="1">Length of hyaline part</td><td rowspan="1" colspan="1">19</td><td rowspan="1" colspan="1">18.1 ± 1.10&lt;br/&gt; (17–20)</td><td rowspan="1" colspan="1">14.5 ± 2.2&lt;br/&gt; (12–18)</td><td rowspan="1" colspan="1">10.9 ± 1.8&lt;br/&gt; (9–14)</td><td rowspan="1" colspan="1">11.8 ± 2.09&lt;br/&gt; (9–15)</td><td rowspan="1" colspan="1">13.9 ± 1.6&lt;br/&gt; (12–17)</td><td rowspan="1" colspan="1">14.5 ± 1.4&lt;br/&gt; (12–16.5)</td></tr><tr><td rowspan="1" colspan="1">Body diameter at:&lt;br/&gt; - lip region</td><td rowspan="1" colspan="1">&lt;br/&gt; 22.5</td><td rowspan="1" colspan="1">22.8 ± 0.8&lt;br/&gt; (21.5–24)</td><td rowspan="1" colspan="1">23.0 ± 0.7&lt;br/&gt; (22–24)</td><td rowspan="1" colspan="1">9.5 ± 0.30&lt;br/&gt; (9–10)</td><td rowspan="1" colspan="1">12.0 ± 0.6&lt;br/&gt; (11–13)</td><td rowspan="1" colspan="1">15.5 ± 1.2&lt;br/&gt; (14–17)</td><td rowspan="1" colspan="1">19.5 ± 1.0&lt;br/&gt; (18–21)</td></tr><tr><td rowspan="1" colspan="1">- guiding ring</td><td rowspan="1" colspan="1">39</td><td rowspan="1" colspan="1">37.5 ± 2.5&lt;br/&gt; (35–43)</td><td rowspan="1" colspan="1">37.7 ± 1.7&lt;br/&gt; (34–40)</td><td rowspan="1" colspan="1">15.1 ± 0.32&lt;br/&gt; (14–15.5)</td><td rowspan="1" colspan="1">20.1 ± 1.09&lt;br/&gt; (18–22)</td><td rowspan="1" colspan="1">26.2 ± 1.8&lt;br/&gt; (23.5–28.3)</td><td rowspan="1" colspan="1">33.2 ± 1.7&lt;br/&gt; (30 - 35.5)</td></tr><tr><td rowspan="1" colspan="1">- base of pharynx</td><td rowspan="1" colspan="1">74.5</td><td rowspan="1" colspan="1">75.9 ± 8.4&lt;br/&gt; (69–100)</td><td rowspan="1" colspan="1">77.5 ± 8.8&lt;br/&gt; (66–90.5)</td><td rowspan="1" colspan="1">26.3 ± 2.0&lt;br/&gt; (24–30)</td><td rowspan="1" colspan="1">35.2 ± 2.8&lt;br/&gt; (31–38)</td><td rowspan="1" colspan="1">49.0 ± 4.60&lt;br/&gt; (41–53)</td><td rowspan="1" colspan="1">63.4 ± 5.2&lt;br/&gt; (57–77)</td></tr><tr><td rowspan="1" colspan="1">- mid-body/at vulva</td><td rowspan="1" colspan="1">86</td><td rowspan="1" colspan="1">93.7 ± 9.1&lt;br/&gt; (83–106)</td><td rowspan="1" colspan="1">91.7 ± 11.5&lt;br/&gt; (73–111)</td><td rowspan="1" colspan="1">25.9 ± 2.1&lt;br/&gt; (23–29.5)</td><td rowspan="1" colspan="1">36.6 ± 3.8&lt;br/&gt; (31–41)</td><td rowspan="1" colspan="1">54.1 ± 7.2&lt;br/&gt; (43.5–68)</td><td rowspan="1" colspan="1">75.6 ± 8.5&lt;br/&gt; (66–94)</td></tr><tr><td rowspan="1" colspan="1">- anus</td><td rowspan="1" colspan="1">57</td><td rowspan="1" colspan="1">54.8 ± 4.4&lt;br/&gt; (48–66)</td><td rowspan="1" colspan="1">52.4 ± 4.0&lt;br/&gt; (46–58)</td><td rowspan="1" colspan="1">19.5 ± 1.2&lt;br/&gt; (18–22)</td><td rowspan="1" colspan="1">28.7 ± 2.3&lt;br/&gt; (25–31)</td><td rowspan="1" colspan="1">42.8 ± 4.3&lt;br/&gt; (36–48)</td><td rowspan="1" colspan="1">52.2 ± 2.5&lt;br/&gt; (47–56)</td></tr><tr><td rowspan="1" colspan="1">- hyaline part</td><td rowspan="1" colspan="1">47</td><td rowspan="1" colspan="1">42.9 ± 3.8&lt;br/&gt; (37–48)</td><td rowspan="1" colspan="1">36.0 ± 4.0&lt;br/&gt; (27–42)</td><td rowspan="1" colspan="1">10.9 ± 1.77&lt;br/&gt; (9–14)</td><td rowspan="1" colspan="1">17.9 ± 2.4&lt;br/&gt; (14.5–21)</td><td rowspan="1" colspan="1">29.0 ± 3.4&lt;br/&gt; (25–37)</td><td rowspan="1" colspan="1">37.2 ± 3.0&lt;br/&gt; (33–42)</td></tr><tr><td rowspan="1" colspan="1">Spicules</td><td rowspan="1" colspan="1">-</td><td rowspan="1" colspan="1"/><td rowspan="1" colspan="1">105.9 ± 6.9&lt;br/&gt; (96–120)</td><td rowspan="1" colspan="1"/><td rowspan="1" colspan="1"/><td rowspan="1" colspan="1"/><td rowspan="1" colspan="1"/></tr></tbody></table></table-wrap></tp:treatment-sec><tp:treatment-sec sec-type="Description"><title>Description.</title><!--PageBreak--><!--PageBreak--><!--PageBreak--><!--PageBreak--><p><italic>Female</italic>. Body plump, assuming a C to open spiral shape. Lip region continuous, anteriorly rounded. Labial papillae prominent. Cuticle 8–10 μm thick at poslabial region, 5–7 μm along the body and 12–14 μm on tail posterior to anus. Guide ring 6–7 μm wide. One lateral pore anterior to guide ring, 2–4 along odontostyle, 1–2 along odontophore, 4–5 in narrow part of the oesophagus and 3–4 in bulb region as well as 3–5 dorsal and 7–10 ventral; numerous lateral body pores observed. Amphidial fovea pouch like, short, almost as wide as long, funnel shape with code E5 according to <xref ref-type="bibr" rid="B16">Chen et al. (1997)</xref> and type 4 according to <xref ref-type="bibr" rid="B18">Decraemer and Coomans (2007)</xref>, amphidial aperture assumed to be a minute pore, hardly visible under light microscope; fusus (sensillium pouch) at 51.6±2.7 (49.5–56) μm, n=7 from anterior end. Odontostyle slender, 2 μm wide at base. Pharyngo-intestinal valve, variable in shape (broadly rounded to heart-shape) and size, slightly wider than long: 19±1.4 (17–20) × 15.4±3.1 (12–19) μm, n=5. Normal arrangement of pharyngeal glands: nuclei of the dorsal and subventral glands situated at 23.6–32.1 % (n=3) and 50.7–58.9 % (n=8) of the distance from anterior end of the bulb. Dorsal gland nuclei 2 μm diam., subventral gland nuclei 3–4 μm diam. Nerve ring surrounding odontophore base, at 222.9±11.3 (203–242.5) μm from anterior end, a second nerve ring situated at a short distance behind the first one. Lateral chord 25–29 μm wide. Vagina extending to <italic>ca.</italic> half corresponding body width. <italic>Pars distalis vaginae</italic> 23–27 μm long; <italic>pars proximalis vaginae</italic> 28–35 μm long, thick walled. Uteri very long, anterior uterus 481.0±105.1 (372.5–662.5), posterior uterus 473.2±114.2 (357.5–660) μm long, respectively; well developed sphincter between uterus and <italic>pars dilatata oviductus</italic>, <italic>pars dilatata</italic> and uteri usually containing numerous sperm cells. Prerectum 426.9±79.7 (310–595) μm long, rectum 45.5±1.6 (43–48) μm or about 0.7–0.8 of body diameter at anus. Tail bluntly conoid, rounded to hemispherical. Two pairs of lateral pores.</p><!--PageBreak--><p><italic>Male</italic>. Habitus as in females, posterior part more strongly coiled ventrad. Shape of lip region similar to that in females. Cuticle 5–8 μm thick at poslabial region, 7–9 at guiding ring level, 4–6 μm along the body and 9–13 μm on tail posterior to cloaca. One lateral pore anterior to guide ring, 2–3 along odontostyle, 1–2 along odontophore, 3–5 in narrow part of the oesophagus and 3–4 in pharyngeal bulb region as 4 dorsal and 7–10 ventral; numerous lateral body pores present. Fusus at 52.3±3.7 (47–57) μm, n=7 from anterior end. Nerve ring surrounding odontophore base, at 231.8±12.2 (217.5–259.5) μm from anterior end, a second nerve ring situated at a short distance behind the first one. Pharyngo-intestinal valve, variable in shape (broadly rounded to heart-shape) and size, almost as long as wide: 16.6±3.2 (13–23) × 18±3.1 (13–22) μm, n=6. Lateral chord 20–25 μm wide. Supplements 3–4 adanal pairs followed by 10–14 arranged irregularly in a single row. Spicules massive, slightly curved ventrally, lateral guiding piece 27–28 μm long. Spermatozoids round small (4–6 μm diam.). Tail short, bluntly conoid, dorsally convex, ventrally slightly concave, three pairs of lateral pores.</p><p><italic>Juveniles</italic>. Morphometrics obtained from juvenile specimens, and of the relationship between the lengths of their functional and replacement odontostyles and body lengths, confirmed the presence of four juvenile stages (<xref ref-type="fig" rid="F9">Figure 9</xref>). Habitus in the shape of more or less open C, tail of the first stage juvenile conoid elongated whereas in the subsequent developmental stages the tail is conoid (second stage) to bluntly conoid (third and fourth stage).</p><fig id="F1" position="float" orientation="portrait"><label>Figure 1.</label><caption><p><italic><tp:taxon-name>Longidorus cholevae</tp:taxon-name></italic> sp. n. <italic>Female</italic>: <bold>A</bold> Anterior end <bold>F</bold> Habitus <bold>I</bold> Pharyngeal bulb <bold>J</bold> Anterior genital branch <italic>Male</italic>: <bold>G</bold> Habitus <bold>H</bold> Pharyngeal bulb <italic>Juveniles</italic>: <bold>B–E</bold> Habitus of first-, second-, third- and fourth-stage juveniles. Scale-bars: <bold>A, H, I, J</bold> 50 μm; <bold>B–G</bold> 1 mm.</p></caption><graphic xmlns:xlink="http://www.w3.org/1999/xlink" xlink:href="ZooKeys-330-001-g001.jpg" position="float" orientation="portrait" xlink:type="simple"/></fig><fig id="F2" position="float" orientation="portrait"><label>Figure 2.</label><caption><p><italic><tp:taxon-name>Longidorus cholevae</tp:taxon-name></italic> sp. n. <italic>Female</italic>: <bold>A</bold> Anterior end <bold>B</bold> Lip region/amphidial fovea <bold>F–H</bold> Variations in vagina shape; <italic>Male</italic>: <bold>C</bold> Anterior end <bold>D</bold> Lip region/amphidial fovea <bold>E</bold> Sperms. Scale-bars: <bold>A–H</bold> 50 μm.</p></caption><graphic xmlns:xlink="http://www.w3.org/1999/xlink" xlink:href="ZooKeys-330-001-g002.jpg" position="float" orientation="portrait" xlink:type="simple"/></fig><fig id="F3" position="float" orientation="portrait"><label>Figure 3.</label><caption><p><italic><tp:taxon-name>Longidorus cholevae</tp:taxon-name></italic> sp. n. <italic>Female</italic>: <bold>A–C</bold> Variations in tail shape; <italic>Male</italic>: <bold>D, E</bold> Tail ends with spicules <bold>F</bold> Lateral piece. Scale-bars: 50 μm.</p></caption><graphic xmlns:xlink="http://www.w3.org/1999/xlink" xlink:href="ZooKeys-330-001-g003.jpg" position="float" orientation="portrait" xlink:type="simple"/></fig><fig id="F4" position="float" orientation="portrait"><label>Figure 4.</label><caption><p><italic><tp:taxon-name>Longidorus cholevae</tp:taxon-name></italic> sp. n. <italic>Female</italic>: <bold>A</bold> Anterior region of holotype <bold>B</bold> Head end <bold>C</bold> Amphidial fovea of holotype <bold>D</bold> Sphincter between uterus and <italic>pars dilatata oviductus</italic> <bold>E</bold> Caudal pores <bold>F</bold> Pharyngeal bulb <bold>G, H</bold> Variations in vagina shape; <bold>I–K</bold> Variations in tail shape. Scale bars: <bold>A, F</bold> 40 μm; <bold>E</bold> 20 μm; <bold>B–D, G–K</bold> 30 μm.</p></caption><graphic xmlns:xlink="http://www.w3.org/1999/xlink" xlink:href="ZooKeys-330-001-g004.jpg" position="float" orientation="portrait" xlink:type="simple"/></fig><fig id="F5" position="float" orientation="portrait"><label>Figure 5.</label><caption><p><italic><tp:taxon-name>Longidorus cholevae</tp:taxon-name></italic> sp. n. <italic>Male</italic>: <bold>A</bold> Lip region <bold>B, C</bold> Amphidial fovea, <bold>B</bold> upper view <bold>C</bold>, lower view <bold>D</bold> Part of testis with radial muscles <bold>E</bold> Genital system of a young male <bold>F</bold> Tail, <bold>G</bold> Spicule <bold>H</bold> Lateral field <bold>I</bold> Protracted spicule. Scale bars: <bold>A–D, F–I</bold> 30 µm; <bold>E</bold> 40 µm.</p></caption><graphic xmlns:xlink="http://www.w3.org/1999/xlink" xlink:href="ZooKeys-330-001-g005.jpg" position="float" orientation="portrait" xlink:type="simple"/></fig><fig id="F6" position="float" orientation="portrait"><label>Figure 6.</label><caption><p><italic><tp:taxon-name>Longidorus cholevae</tp:taxon-name></italic> sp. n. Anterior region of: <bold>A–D</bold> First-fourth juvenile stage <bold>F</bold> Female <bold>G</bold> Male. Scale-bar: 50 μm.</p></caption><graphic xmlns:xlink="http://www.w3.org/1999/xlink" xlink:href="ZooKeys-330-001-g006.jpg" position="float" orientation="portrait" xlink:type="simple"/></fig><fig id="F7" position="float" orientation="portrait"><label>Figure 7.</label><caption><p><italic><tp:taxon-name>Longidorus cholevae</tp:taxon-name></italic> sp. n. Variations in tail shape: <bold>A–D</bold> Tail of first-fourth juvenile stage<bold>E</bold> Female Scale-bar: 50 μm.</p></caption><graphic xmlns:xlink="http://www.w3.org/1999/xlink" xlink:href="ZooKeys-330-001-g007.jpg" position="float" orientation="portrait" xlink:type="simple"/></fig><fig id="F8" position="float" orientation="portrait"><label>Figure 8.</label><caption><p><italic><tp:taxon-name>Longidorus cholevae</tp:taxon-name></italic> sp. n. <italic>Juveniles</italic>: <bold>A–D</bold> Head ends of first- to fourth-stages <bold>F–I</bold> Tail end of first- to fourth-stages <italic>Female</italic>: <bold>E</bold> Anterior end <bold>J</bold> Tail. Scale-bar: 30 μm.</p></caption><graphic xmlns:xlink="http://www.w3.org/1999/xlink" xlink:href="ZooKeys-330-001-g008.jpg" position="float" orientation="portrait" xlink:type="simple"/></fig><fig id="F9" position="float" orientation="portrait"><label>Figure 9.</label><caption><p><italic><tp:taxon-name>Longidorus cholevae</tp:taxon-name></italic> sp. n. Scatter plot of the functional (˜, juveniles and adults, females in orange) and replacement (<bold>™</bold>, juveniles) odontostyle in relation to body length of the juvenile developmental stages and adults.</p></caption><graphic xmlns:xlink="http://www.w3.org/1999/xlink" xlink:href="ZooKeys-330-001-g009.jpg" position="float" orientation="portrait" xlink:type="simple"/></fig></tp:treatment-sec><tp:treatment-sec sec-type="Type locality and plant association"><title>Type locality and plant association.</title><p>Bachevo village, Rila Mountains, co-ordinates <named-content xmlns:xlink="http://www.w3.org/1999/xlink" content-type="dwc:verbatimCoordinates" xlink:type="simple">41°56'14.97"N, 23°25'15.02"E</named-content>, 1032 m asl, riparian vegetation; soil around the roots of wild cherry (<italic><tp:taxon-name>Prunus avium</tp:taxon-name></italic> L.), <italic><tp:taxon-name>Juniperus communis</tp:taxon-name></italic> L., <italic><tp:taxon-name>Urtica dioica</tp:taxon-name></italic> L. and grasses.</p></tp:treatment-sec><tp:treatment-sec sec-type="Type material"><title>Type material.</title><p>Holotype and 1 paratype females, 2 males, and 23 juveniles deposited in the nematode collection of the Institute of Biodiversity and Ecosystem Research, Sofia, Bulgaria. Other paratypes deposited as follows: two females, one male and 8 juveniles in the Nematode collection of the Foodand Environment Research Agency, Sand Hutton, UK (former Rothamsted Nematode Collection); one female, one male and 6 juveniles in the USDA Nematode Collection, Beltsville, Maryland, USA; one female, one male and 8 juveniles in the Riverside Nematode Collection, University of California, Riverside, USA; one female, one male and 5 juveniles in the Nematode Collection of the Institute of Plant Protection, Bari, Italy; one female, one male and 12 juveniles in the Wageningen Nematode Collection (WANECO), Wageningen, the Netherlands.</p></tp:treatment-sec><tp:treatment-sec sec-type="Diagnosis and relationships"><title>Diagnosis and relationships.</title><p><italic><tp:taxon-name>Longidorus cholevae</tp:taxon-name></italic> sp. n. is a comparatively large bisexual species (6.1–8.1 mm) with odontostyle over 100 μm (106–129 μm) long, lip region wide (21.5–24 μm), continuous, anteriorly rounded, amphidial fovea pouch like, almost as wide as long, posteriorly situated guide ring, short, bluntly rounded to hemispherical tail and normal arrangement of pharyngeal glands.</p><p>The alpha-numeric codes for <!--PageBreak--><!--PageBreak--><!--PageBreak--><italic><tp:taxon-name>Longidorus cholevae</tp:taxon-name></italic> sp. n. to be applied to the polytomic identification key for <italic><tp:taxon-name>Longidorus</tp:taxon-name></italic> species by <xref ref-type="bibr" rid="B16">Chen et al. (1997)</xref> are, A45, B4, C23, D1, E5, F34, G12, H1, I2. The group of comparatively large <italic><tp:taxon-name>Longidorus</tp:taxon-name></italic> species (code F34) with a long odontostyle (code A45), pouch like amphidial fovea, elongate funnel (E4) or short (funnel or stirrup shaped (E5), normal arrangement of pharyngeal glands and short rounded tail (code H1) consists of a few species: <italic><tp:taxon-name>Longidorus poessneckensis</tp:taxon-name></italic>, <italic><tp:taxon-name>Longidorus caespiticola</tp:taxon-name></italic>, <italic><tp:taxon-name>Longidorus macrosoma</tp:taxon-name></italic>, <italic><tp:taxon-name>Longidorus helveticus</tp:taxon-name></italic>, <italic><tp:taxon-name>Longidorus carniolensis</tp:taxon-name></italic>, <italic><tp:taxon-name>Longidorus macroteromucronatus</tp:taxon-name></italic> Altherr, 1974, <italic><tp:taxon-name>Longidorus pseudoelongatus</tp:taxon-name></italic> Altherr, 1976, <italic><tp:taxon-name>Longidorus pius</tp:taxon-name></italic>. It differs from all these species except for <italic><tp:taxon-name>Longidorus caespiticola</tp:taxon-name></italic> and <italic><tp:taxon-name>Longidorus pseudoelongatus</tp:taxon-name></italic>, by the more anteriorly situated guide ring (ave. 32.6 (30–37) <italic>vs</italic> ave. 40 (36–43) μm in <italic><tp:taxon-name>Longidorus poessneckensis</tp:taxon-name></italic>; 37–48 μm in <italic><tp:taxon-name>Longidorus macrosoma</tp:taxon-name></italic>; 37.5–48 μm in <italic><tp:taxon-name>Longidorus helveticus</tp:taxon-name></italic>; 42–47 μm in <italic><tp:taxon-name>Longidorus carniolensis</tp:taxon-name></italic>; 38 μm in <italic><tp:taxon-name>Longidorus macroteromucronatus</tp:taxon-name></italic> and ave. 38.7 (35–41) μm in <italic><tp:taxon-name>Longidorus pius</tp:taxon-name></italic>). Among the above group the new species appears most similar to <italic><tp:taxon-name>Longidorus poessneckensis</tp:taxon-name></italic> from which itdiffers by adult specimens having different shape of amphidial pouches (almost as long as wide <italic>vs</italic> visbly longer than wide), males abundant <italic>vs</italic> males rare and different tail shape in first stage juveniles (elongate conoid with narowly tapering terminus <italic>vs</italic> elongate conoid with blunly rounded terminus) (<xref ref-type="bibr" rid="B57">Sturhan and Loof 2001</xref>, <xref ref-type="bibr" rid="B31">Kumari et al. 2009</xref>, <xref ref-type="bibr" rid="B35">Lišková and Kumari 2010</xref>, <xref ref-type="bibr" rid="B27">Kornobis and Peneva 2011</xref>). Further, it can be differentiated from:</p><p><italic><tp:taxon-name>Longidorus caespiticola</tp:taxon-name></italic> by females having wider (21.5–24 <italic>vs</italic> 16–18 μm) and differently shaped lip region (rounded <italic>vs</italic> smoothly rounded, almost conical), shorter tail (28.5–38 <italic>vs</italic> 39–47 μm) and longer spicules (96–120<italic>vs</italic> 88.5–93 μm), and tail in first stage juveniles (elongate conoid <italic>vs</italic> bluntly conoid) (<xref ref-type="bibr" rid="B11">Boag and Brown 1975</xref>);</p><p><italic><tp:taxon-name>Longidorus macrosoma</tp:taxon-name></italic> by female specimens having a somewhat shorter body (L= ave. 6.8 mm (6.1–8.1) <italic>vs</italic> ave. 9.1 mm (6.8–12), diferently shaped lip region (rounded <italic>vs</italic> slightly concave) and differently shaped tail of the first stage juvenile (elongated conoid <italic>vs</italic> digitate) (<xref ref-type="bibr" rid="B12">Brown and Boag 1975</xref>);</p><p><italic><tp:taxon-name>Longidorus helveticus</tp:taxon-name></italic> by females having different shape of amphidial fovea (almost rounded <italic>vs</italic> elongated), shorter odontostyle (ave. 120.1 (106–129) μm <italic>vs</italic> ave. 135. 4 (127–145.5) in the type population and reported range for other populations 127–142 μm, differently shaped tail in first stage juvenile (elongated conoid <italic>vs</italic> mucronated) and shorter hyaline portion of tail (J=10–14 <italic>vs</italic> J=17.5–33 μm) (<xref ref-type="bibr" rid="B33">Lamberti et al. 2001</xref>, <xref ref-type="bibr" rid="B5">Barsi and De Luca 2005</xref>, <xref ref-type="bibr" rid="B54">Širca and Urek 2009</xref>, <xref ref-type="bibr" rid="B32">Kumari and Subbotin 2012</xref>);</p><!--PageBreak--><p><italic><tp:taxon-name>Longidorus carniolensis</tp:taxon-name></italic> – by having a shorter odontostyle (106–129 <italic>vs</italic> 136–157 μm); males with shorter spicules (96–120 <italic>vs</italic> 122–145 μm); different tail shape in first stage juvenile (elongate conoid <italic>vs</italic> rounded, conoidal, c’=1.8–2.2 vs c’=1.2–1.5) (<xref ref-type="bibr" rid="B55">Širca et al. 2011</xref>);</p><p><italic><tp:taxon-name>Longidorus macroteromucronatus</tp:taxon-name></italic> – by females having wider lip region (21.5–24 <italic>vs</italic> 17.5 μm (calculated from the drawing by <xref ref-type="bibr" rid="B2">Altherr (1974)</xref>, shorter odontostyle (106–129 <italic>vs</italic> 133 μm) and higher c values (c=171.2–220.4 <italic>vs</italic> c=160);</p><p><italic><tp:taxon-name>Longidorus pius</tp:taxon-name></italic> – by different d and d’ values (following <xref ref-type="bibr" rid="B13">Brown et al. 1994</xref>) (d=1.2–1.4 <italic>vs</italic> d=1.7–1.9; d’=1.4–1.6 <italic>vs</italic> d’=1.9–2.1), shorter odontostyle (ave. 120.1 (106–129 <italic>vs</italic> ave. 136.5 and 137.5 (128–147.5) μm), shorter tail (28.5–38 <italic>vs</italic> 37–46.5 μm), higher c value (c=171.2–220.4 <italic>vs</italic> c=114.6–166.5) in females; males abundant <italic>vs</italic> males rare, and different tail shape in first stage juveniles (elongate conoid <italic>vs</italic> subdigitate, J=10–14 <italic>vs</italic> J=15–20 μm) (<xref ref-type="bibr" rid="B7">Barsi and Lamberti 2001</xref>, <xref ref-type="bibr" rid="B6">Barsi and De Luca 2008</xref>). Although in the original description the code for amphidial fovea shape is D1, but in the photos it appears more like that in the new species;</p><p><italic><tp:taxon-name>Longidorus pseudoelongatus</tp:taxon-name></italic> – by having a longer body (L=6.1–8.1 <italic>vs</italic> L=5.1–5.6 mm),differently shaped (continious <italic>vs</italic> separated by constriction) and wider lip region (21.5–24 <italic>vs</italic> 12 μm), higher c (c=171.2–220.4 <italic>vs</italic> c=100–150) and lower c’ values (c’=0.5–0.7 <italic>vs</italic> c’=0.93) (<xref ref-type="bibr" rid="B3">Altherr 1976</xref>).</p><!--PageBreak--><!--PageBreak--><p>Further, <italic><tp:taxon-name>Longidorus cholevae</tp:taxon-name></italic> sp. n. is similar in body and odontostyle lengths (codes F34 and A45), and shape of anterior region and tail (codes D1 and H1) with a group of several other species from which it differs in amphidial fovea shape (see <xref ref-type="app" rid="APP2">Appendix 2</xref>: a partial polytomous key): <italic><tp:taxon-name>Longidorus kheirii</tp:taxon-name></italic>, <italic><tp:taxon-name>Longidorus raskii</tp:taxon-name></italic> Lamberi &amp; Agostinelli, 1993, <italic><tp:taxon-name>Longidorus arthensis</tp:taxon-name></italic> Brown, Grunder, Hooper, Klingler &amp; Kunz, 1994, <italic><tp:taxon-name>Longidorus fasciatus</tp:taxon-name></italic> Roca &amp; Lamberti, 1981, <italic><tp:taxon-name>Longidorus uroshis</tp:taxon-name></italic> Krnjaić, Lamberti, Krnjaić, Agostinelli &amp; Radicci, 2000, <italic><tp:taxon-name>Longidorus silvae</tp:taxon-name></italic> Roca, 1993, <italic><tp:taxon-name>Longidorus iuglandis</tp:taxon-name></italic> Roca, Lamberti &amp; Agostinelli, 1984, <italic><tp:taxon-name>Longidorus saginus</tp:taxon-name></italic> Khan, Seshardi, Weischer &amp; Mathen, 1971, <italic><tp:taxon-name>Longidorus picenus</tp:taxon-name></italic> Roca, Lamberti &amp; Agostinelli, 1984, <italic><tp:taxon-name>Longidorus baeticus</tp:taxon-name></italic>). The new species can be distinguished from <italic><tp:taxon-name>Longidorus raskii</tp:taxon-name></italic>, <italic><tp:taxon-name>Longidorus arthensis</tp:taxon-name></italic>, <italic><tp:taxon-name>Longidorus fasciatus</tp:taxon-name></italic>, <italic><tp:taxon-name>Longidorus uroshis</tp:taxon-name></italic>, <italic><tp:taxon-name>Longidorus silvae</tp:taxon-name></italic>, <italic><tp:taxon-name>Longidorus picenus</tp:taxon-name></italic> and <italic><tp:taxon-name>Longidorus baeticus</tp:taxon-name></italic> by its wider lip region (21.5–24 μm <italic>vs</italic> 15–19 μm; 14–19 μm; 12–14 μm; 14–20.5; 14–17 μm; 14–16 μm; 19–22 μm; 12–14.5 μm); from <italic><tp:taxon-name>Longidorus raskii</tp:taxon-name></italic>, <italic><tp:taxon-name>Longidorus uroshis</tp:taxon-name></italic> and <italic><tp:taxon-name>Longidorus saginus</tp:taxon-name></italic> by having different odontostyle length (106–129 μm <italic>vs</italic> 76–103 μm; 120–152 μm and 135–155 μm); from <italic><tp:taxon-name>Longidorus kheirii</tp:taxon-name></italic>, <italic><tp:taxon-name>Longidorus raskii</tp:taxon-name></italic>, <italic><tp:taxon-name>Longidorus arthensis</tp:taxon-name></italic> and <italic><tp:taxon-name>Longidorus uroshis</tp:taxon-name></italic> by the shorter tail (28.5–38 <italic>vs</italic> 47–72 μm; 36–50 μm; 36–46.5 μm and 38–57 μm); from <italic><tp:taxon-name>Longidorus kheirii</tp:taxon-name></italic>, <italic><tp:taxon-name>Longidorus silvae</tp:taxon-name></italic> and <italic><tp:taxon-name>Longidorus picenus</tp:taxon-name></italic> by having more anteriorly situated guide ring (30–37 <italic>vs</italic> 36.5–45 μm, 36–48 μm and 37–42 μm). Additionally, it can be differentiated from:</p><p><italic><tp:taxon-name>Longidorus kheirii</tp:taxon-name></italic> by females having differently shaped lip region (rounded <italic>vs</italic> slightly concave), higher c value (171.2–220.4 <italic>vs</italic> 119–167.8), smaller pharyngeal bulb (114.5–146.5 × 30–38 <italic>vs</italic> 149.5–193.5 × 39.5–48 μm), males abundant, functional <italic>vs</italic> rare and not functional, differently shaped tail of the first stage juvenile as well as different morphometrics concerning the main characters such as body and tail length, functional and replacement odontostyle length (<xref ref-type="table" rid="T1">Table 1</xref>; <xref ref-type="table" rid="T2">Table 2</xref> in <xref ref-type="bibr" rid="B41">Pedram et al. 2008</xref>).</p><p><italic><tp:taxon-name>Longidorus raskii</tp:taxon-name></italic> by females having different tail shape in first stage juveniles (elongate conoid <italic>vs</italic> bluntly conoid); (<xref ref-type="bibr" rid="B33">Lamberti et al. 2001</xref>, <xref ref-type="bibr" rid="B29">Krnjaić et al. 2002</xref>, <xref ref-type="bibr" rid="B5">Barsi and De Luca 2005</xref>);</p><p><italic><tp:taxon-name>Longidorus arthensis</tp:taxon-name></italic> by females having lower c’ value (c’=0.5–0.7 <italic>vs</italic> c’=0.8–1.1 and 0.9–1.1); males with longer spicules (96–120 vs 60–66 μm); different tail shape in first stage juveniles (elongate conoid <italic>vs</italic> digitate) (<xref ref-type="bibr" rid="B13">Brown et al. 1994</xref>, <xref ref-type="bibr" rid="B33">Lamberti et al. 2001</xref>);</p><p><italic><tp:taxon-name>Longidorus fasciatus</tp:taxon-name></italic> by females having a more plump body (a=61.1–83.3 <italic>vs</italic> a=121–143) (<xref ref-type="bibr" rid="B64">Roca and Lamberti 1981</xref>);</p><p><italic><tp:taxon-name>Longidorus uroshis</tp:taxon-name></italic> by males with longer spicules (96–120 <italic>vs</italic> 59–72 and 64–78 μm) and different tail shape in first stage juveniles (elongate conoid <italic>vs</italic> digitated) (<xref ref-type="bibr" rid="B28">Krnjaić et al. 2000</xref>, <xref ref-type="bibr" rid="B29">Krnjaić et al. 2002</xref>, <xref ref-type="bibr" rid="B65">Sturhan and Lišková 2002</xref>);</p><p><italic><tp:taxon-name>Longidorus silvae</tp:taxon-name></italic> by female specimens having differently shaped lip region (rounded <italic>vs</italic> sub-acute and flattened anteriorly) and tail of the first and second stage juvenile (elongated conoid <italic>vs</italic> mucronated; conoid <italic>vs</italic> bluntly rounded, respectively), and males abundant <italic>vs</italic> males rare (<xref ref-type="bibr" rid="B47">Roca 1993</xref>, <xref ref-type="bibr" rid="B8">Barsi and Lamberti 2004</xref>, <xref ref-type="bibr" rid="B10">Barsi et al. 2007</xref>).</p><p><italic><tp:taxon-name>Longidorus iuglandis</tp:taxon-name></italic> by having longer uteri (357.5–662.5 <italic>vs</italic> 140–160 μm) and differently shaped tail in the first stage juvenile (elongate conoid <italic>vs</italic> bluntly rounded) (<xref ref-type="bibr" rid="B49">Roca et al. 1984</xref>);</p><p><italic><tp:taxon-name>Longidorus saginus</tp:taxon-name></italic> by having a longer body (L=6.1–8.1 <italic>vs</italic> 4.8–6.4 mm); lower c’ value (c’’=0.5–07 <italic>vs</italic> c’=0.8); more posteriorly situated vulva (V=46.7–53.4 <italic>vs</italic> V=40–45) (<xref ref-type="bibr" rid="B25">Khan et al. 1971</xref>);</p><!--PageBreak--><p><italic><tp:taxon-name>Longidorus picenus</tp:taxon-name></italic> by having, differently shaped tail in the first stage juvenile (elongate conoid <italic>vs</italic> mucronated) (<xref ref-type="bibr" rid="B49">Roca et al. 1985</xref>);</p><p><italic><tp:taxon-name>Longidorus baeticus</tp:taxon-name></italic> by males having longer spicules (96–120 <italic>vs</italic> 80–95 μm) and differently shaped tail in the first stage juvenile (elongate conoid <italic>vs</italic> bluntly rounded to cylindrical).</p></tp:treatment-sec><tp:treatment-sec sec-type="Etymology"><title>Etymology.</title><p>The species is named after Dr Boryana Choleva, Faculty of Biology, University of Sofia, retired, for her substantial contribution to the knowledge of the fam. <tp:taxon-name>Longidoridae</tp:taxon-name> in Bulgaria.</p><sec sec-type="Phylogenetic relationships of Longidorus cholevae with other Longidorus species"><title>Phylogenetic relationships of <italic><tp:taxon-name>Longidorus cholevae</tp:taxon-name></italic> with other <italic><tp:taxon-name>Longidorus</tp:taxon-name></italic> species</title><p>The amplification of D2-D3 expansion domains of the 28S rDNA and the ITS containing region yielded single fragments of 800 bp and 1384 bp, respectively, based on sequencing. The ITS1 and ITS2 sizes were 579 bp and 338 bp, respectively that resulted in the shortest ITS recorded for <italic><tp:taxon-name>Longidorus</tp:taxon-name></italic> so far. Intra-individual and intra-population sequence variability in ITS and no variability in D2D3 domains have been observed.</p><p>A BLAST search for D2-D3 region showed a 80-93% degree of similarity among <italic><tp:taxon-name>Longidorus</tp:taxon-name></italic> spp. suggesting that <italic><tp:taxon-name>Longidorus cholevae</tp:taxon-name></italic> can be easily identified from other species by using this ribosomal region. The closest species were <italic><tp:taxon-name>Longidorus poessneckensis</tp:taxon-name></italic> (93% similarity), <italic><tp:taxon-name>Longidorus caespiticola</tp:taxon-name></italic>, <italic><tp:taxon-name>Longidorus macrosoma</tp:taxon-name></italic> and <italic><tp:taxon-name>Longidorus helveticus</tp:taxon-name></italic> (92% similarity). Pairwise BLAST comparisons of the ITS sequence of <italic><tp:taxon-name>Longidorus cholevae</tp:taxon-name></italic> with those of <italic><tp:taxon-name>Longidorus</tp:taxon-name></italic> spp. from the database displayed high nucleotide dissimilarity and considerable variation in length.</p><p>Our preliminary phylogenetic analyses based on all the D2-D3 <!--PageBreak--><italic><tp:taxon-name>Longidorus</tp:taxon-name></italic> sequences deposited in NCBI revealed that the new species clusters into a well-supported group of <italic><tp:taxon-name>Longidorus</tp:taxon-name></italic> species having a European distribution: <italic><tp:taxon-name>Longidorus caespiticola</tp:taxon-name></italic>, <italic><tp:taxon-name>Longidorus macrososma</tp:taxon-name></italic>, <italic><tp:taxon-name>Longidorus poessneckensis</tp:taxon-name></italic>, <italic><tp:taxon-name>Longidorus helveticus</tp:taxon-name></italic> and <italic><tp:taxon-name>Longidorus carniolensis</tp:taxon-name></italic> (trees not presented). The monophyly of this group has been highly supported also in other studies, including SSU phylogenetic analyses (<xref ref-type="bibr" rid="B46">Robbins et al. 2009</xref>, <xref ref-type="bibr" rid="B21">Gutiérrez-Gutiérrez et al. 2013</xref>). All these are large species, very similar in their morphology having long odontostyles, elongated or short not bilobed pouch-like amphidial fovea, continuous head region, short bluntly conoid to almost hemisphaercial tail, mainly amphimictic (only with <italic><tp:taxon-name>Longidorus macrosoma</tp:taxon-name></italic> and <italic><tp:taxon-name>Longidorus poessneckensis</tp:taxon-name></italic> males are rare). <italic><tp:taxon-name>Longidorus caespiticola</tp:taxon-name></italic> and <italic><tp:taxon-name>Longidorus macrososma</tp:taxon-name></italic> occur mainly in western Europe including the British Isles, <italic><tp:taxon-name>Longidorus poessneckensis</tp:taxon-name></italic> was reported from central (Germany, Slovakia and Czech Republik) and northern Europe (Poland); the first two species were found in association with a wide range of crops and forest trees (<xref ref-type="bibr" rid="B12">Brown and Boag 1975</xref>, <xref ref-type="bibr" rid="B11">Boag and Brown 1975</xref>); <italic><tp:taxon-name>Longidorus poessneckensis</tp:taxon-name></italic> with preference toflood plains and hill deciduos forest habitat (<xref ref-type="bibr" rid="B35">Lišková and Kumari 2010</xref>) and <italic><tp:taxon-name>Longidorus helveticus</tp:taxon-name></italic> associated with deciduous forest and orchard threes in central Europe (<xref ref-type="bibr" rid="B33">Lamberti et al. 2001</xref>, <xref ref-type="bibr" rid="B54">Širca and Urek 2009</xref>, <xref ref-type="bibr" rid="B32">Kumari and Subbotin 2012</xref>). <italic><tp:taxon-name>Longidorus carniolensis</tp:taxon-name></italic> is known only from Slovenia (grapevine) and <italic><tp:taxon-name>Longidorus cholevae</tp:taxon-name></italic> sp. n. – only from Bulgaria (riparian vegetation). Probably, <italic><tp:taxon-name>Longidorus pius</tp:taxon-name></italic>, known so far only from Macedonia and having similar morphology, is part of this group, however, no sequences of D2-D3 region are available.</p><p>Further, for phylogenetic analysis <italic><tp:taxon-name>Longidorus</tp:taxon-name></italic> species from GenBank with the highest match of BLAST search were aligned along with <italic><tp:taxon-name>Longidorus cholevae</tp:taxon-name></italic> D2-D3 and partial 18S-ITS1 sequences and these alignments included sequences from various populations (<xref ref-type="table" rid="T1">Table 1</xref>). The trees obtained by NJ, ML and BI methods showed similar topology and differed in the position of poorly supported clades, and thus only the BI trees with posterior probabilities higher than 0.8 and bootstrap values above 70% (NJ and ML) are presented (<xref ref-type="fig" rid="F10">Figs 10</xref>–<xref ref-type="fig" rid="F11">11</xref>).</p><fig id="F10" position="float" orientation="portrait"><label>Figure 10.</label><caption><p>Phylogenetic relationships of <italic><tp:taxon-name>Longidorus cholevae</tp:taxon-name></italic> sp. n. and its closest species for the D2-D3 rDNA. Bayesian Inference strict consensus tree acquired under GTR+G model. Numbers at the nodes indicating posterior probabilities higher that 0.8 and bootstrap values more that 70% for ML and NJ are presented.</p></caption><graphic xmlns:xlink="http://www.w3.org/1999/xlink" xlink:href="ZooKeys-330-001-g010.jpg" position="float" orientation="portrait" xlink:type="simple"/></fig><fig id="F11" position="float" orientation="portrait"><label>Figure 11.</label><caption><p>Phylogenetic relationships of <italic><tp:taxon-name>Longidorus cholevae</tp:taxon-name></italic> sp. n. and its closest species for the partial 18S-ITS1 rDNA regions. Bayesian Inference strict consensus tree acquired under K2+G model. Numbers at the nodes indicating posterior probabilities higher that 0.8 and bootstrap values more that 70% for ML and NJ are presented.</p></caption><graphic xmlns:xlink="http://www.w3.org/1999/xlink" xlink:href="ZooKeys-330-001-g011.jpg" position="float" orientation="portrait" xlink:type="simple"/></fig><!--PageBreak--><p>The phylogenetic tree of the D2-D3 region (<xref ref-type="fig" rid="F10">Fig. 10</xref>) showed two well-supported clades: Clade I consists of three subclades: two highly supported subclades containing various populations of I1) <!--PageBreak--><italic><tp:taxon-name>Longidorus helveticus</tp:taxon-name></italic> and I2) <italic><tp:taxon-name>Longidorus macrosoma</tp:taxon-name></italic>, and one subclade having lower values for ML bootstrap support (52%) and BI posterior probabilities (0.72) I3) that includes the new species <italic><tp:taxon-name>Longidorus cholevae</tp:taxon-name></italic>, two populations of <italic><tp:taxon-name>Longidorus carniolensis</tp:taxon-name></italic> from Slovenia and two populations of <italic><tp:taxon-name>Longidorus poessneckensis</tp:taxon-name></italic> from the Czech Republic and Slovakia. The second clade (II) consists of two well-supported subclades: II1) consisted of <italic><tp:taxon-name>Longidorus caespiticola</tp:taxon-name></italic> from Slovenia and Belgium and one <italic><tp:taxon-name>Longidorus</tp:taxon-name></italic> cf. <italic>caespiticola</italic> from Bulgaria and subclade II2) consisted of three populations of <italic><tp:taxon-name>Longidorus caespiticola</tp:taxon-name></italic> from Scotland, Belgium and Germany. It is possible that these populations represent two different species that requires further investigation.</p><p>The phylogenetic reconstructions of the partial 18S-ITS1 region revealed more unstable groups due to the shorter sequence length and higher sequence variability. Three of the <italic><tp:taxon-name>Longidorus</tp:taxon-name></italic> spp. belonging to the above mentioned group (<italic><tp:taxon-name>Longidorus</tp:taxon-name></italic> cf. <italic>caespiticola</italic>, <italic><tp:taxon-name>Longidorus helveticus</tp:taxon-name></italic> and <italic><tp:taxon-name>Longidorus macrosoma</tp:taxon-name></italic>)and two additional species(<italic><tp:taxon-name>Longidorus pius</tp:taxon-name></italic> and <italic><tp:taxon-name>Longidorus raskii</tp:taxon-name></italic>) originating from Macedonia and Switzerland have been separated from other ITS1 <italic><tp:taxon-name>Longidorus</tp:taxon-name></italic> sequences (the tree not presented) and further analysed (<xref ref-type="fig" rid="F11">Fig. 11</xref>). Three clades were distinguished, two well supported clades consisting of: 1) <italic><tp:taxon-name>Longidorus macrosoma</tp:taxon-name></italic>, <italic><tp:taxon-name>Longidorus helveticus</tp:taxon-name></italic> and <italic><tp:taxon-name>Longidorus pius</tp:taxon-name></italic> and 2) <italic><tp:taxon-name>Longidorus</tp:taxon-name></italic> cf. <italic>caespiticola</italic> and <italic><tp:taxon-name>Longidorus raskii</tp:taxon-name></italic>, and one not well resolved 3) containing only <italic><tp:taxon-name>Longidorus cholevae</tp:taxon-name></italic> sp. n. The species forming these clades have similar tail shape in first stage juveniles: digitate in clade 1, bluntly conoidal in clade 2, elongate conoidal in clade 3.</p></sec></tp:treatment-sec><tp:treatment-sec><!--Section generated to contain objects referenced in tp:taxon-treatment.--><app id="APP2"><title>Appendix 2</title><supplementary-material xmlns:xlink="http://www.w3.org/1999/xlink" id="S2" position="float" orientation="portrait" xlink:type="simple"><caption><p>A partial polytomous key to the species of <italic><tp:taxon-name>Longidorus</tp:taxon-name></italic> (doi: <ext-link ext-link-type="uri" xlink:href="http://dx.doi.org/10.3897/zookeys.330.5750.app2" xlink:type="simple">10.3897/zookeys.330.5750.app2</ext-link>) File format: Microsoft Word Document (doc).</p></caption><media xlink:href="ZooKeys-330-001-s002.doc" mimetype="Microsoft Word Document" mime-subtype="doc" position="float" orientation="portrait" xlink:type="simple"/></supplementary-material><p><bold>Explanation note:</bold> A partial polytomous key to the species of <italic><tp:taxon-name>Longidorus</tp:taxon-name></italic> with long odontostyle (A45) and short tail (H1) based on the key by <xref ref-type="bibr" rid="B16">Chen et al. (1997)</xref> incorporating species described after 1997 and those transferred from other genera, see <xref ref-type="app" rid="APP1">Appendix 1</xref>.</p></app><app id="APP1"><title>Appendix 1</title><supplementary-material xmlns:xlink="http://www.w3.org/1999/xlink" id="S1" position="float" orientation="portrait" xlink:type="simple"><caption><p>List of the species of the genus <italic><tp:taxon-name>Longidorus</tp:taxon-name></italic> (doi: <ext-link ext-link-type="uri" xlink:href="http://dx.doi.org/10.3897/zookeys.330.5750.app1" xlink:type="simple">10.3897/zookeys.330.5750.app1</ext-link>) File format: Microsoft Word Document (doc).</p></caption><media xlink:href="ZooKeys-330-001-s001.doc" mimetype="Microsoft Word Document" mime-subtype="doc" position="float" orientation="portrait" xlink:type="simple"/></supplementary-material><p><bold>Explanation note:</bold> List of the species of the genus <italic><tp:taxon-name>Longidorus</tp:taxon-name></italic> Micoletzky, 1922.</p></app><table-wrap id="T1" position="float" orientation="portrait"><label>Table 1.</label><caption><p>Species of fam. <tp:taxon-name>Longidoridae</tp:taxon-name> used in phylogenetic reconstructions.</p></caption><table><tbody><tr><th rowspan="1" colspan="1"><bold>Nematode species</bold></th><th rowspan="1" colspan="1"><bold>Locality</bold></th><th rowspan="1" colspan="1"><bold>Accession number</bold></th><th rowspan="1" colspan="1"><bold>Reference</bold></th></tr><tr><td rowspan="1" colspan="1"><italic><tp:taxon-name>Longidorus caespiticola</tp:taxon-name></italic> Hooper, 1961</td><td rowspan="1" colspan="1">Brdo, Slovenia</td><td rowspan="1" colspan="1"><ext-link xmlns:xlink="http://www.w3.org/1999/xlink" ext-link-type="uri" xlink:href="http://www.ncbi.nlm.nih.gov/nuccore/HM447030" xlink:type="simple">HM447030</ext-link></td><td rowspan="1" colspan="1"><xref ref-type="bibr" rid="B54">Širca and Urek 2009</xref></td></tr><tr><td rowspan="1" colspan="1"><italic><tp:taxon-name>Longidorus caespiticola</tp:taxon-name></italic></td><td rowspan="1" colspan="1">Brussegem, Belgium</td><td rowspan="1" colspan="1"><ext-link xmlns:xlink="http://www.w3.org/1999/xlink" ext-link-type="uri" xlink:href="http://www.ncbi.nlm.nih.gov/nuccore/AF480079" xlink:type="simple">AF480079</ext-link></td><td rowspan="1" colspan="1"><xref ref-type="bibr" rid="B52">Rubtsova et al. 2001</xref></td></tr><tr><td rowspan="1" colspan="1"><italic><tp:taxon-name>Longidorus caespiticola</tp:taxon-name></italic></td><td rowspan="1" colspan="1">Gandesbergen, Germany</td><td rowspan="1" colspan="1"><ext-link xmlns:xlink="http://www.w3.org/1999/xlink" ext-link-type="uri" xlink:href="http://www.ncbi.nlm.nih.gov/nuccore/AF480080" xlink:type="simple">AF480080</ext-link></td><td rowspan="1" colspan="1"><xref ref-type="bibr" rid="B52">Rubtsova et al. 2001</xref></td></tr><tr><td rowspan="1" colspan="1"><italic><tp:taxon-name>Longidorus caespiticola</tp:taxon-name></italic></td><td rowspan="1" colspan="1">Viermaal, Belgium</td><td rowspan="1" colspan="1"><ext-link xmlns:xlink="http://www.w3.org/1999/xlink" ext-link-type="uri" xlink:href="http://www.ncbi.nlm.nih.gov/nuccore/AF480081" xlink:type="simple">AF480081</ext-link></td><td rowspan="1" colspan="1"><xref ref-type="bibr" rid="B52">Rubtsova et al. 2001</xref></td></tr><tr><td rowspan="1" colspan="1"><italic><tp:taxon-name>Longidorus caespiticola</tp:taxon-name></italic></td><td rowspan="1" colspan="1">Scotland, UK</td><td rowspan="1" colspan="1"><ext-link xmlns:xlink="http://www.w3.org/1999/xlink" ext-link-type="uri" xlink:href="http://www.ncbi.nlm.nih.gov/nuccore/AY601567" xlink:type="simple">AY601567</ext-link></td><td rowspan="1" colspan="1"><xref ref-type="bibr" rid="B23">He et al. 2005</xref></td></tr><tr><td rowspan="1" colspan="1"><italic><tp:taxon-name>Longidorus</tp:taxon-name></italic> cf. <italic>caespiticola</italic></td><td rowspan="1" colspan="1">Sokolovo, Bulgaria</td><td rowspan="1" colspan="1"><ext-link xmlns:xlink="http://www.w3.org/1999/xlink" ext-link-type="uri" xlink:href="http://www.ncbi.nlm.nih.gov/nuccore/HG329719" xlink:type="simple">HG329719</ext-link>–<ext-link xmlns:xlink="http://www.w3.org/1999/xlink" ext-link-type="uri" xlink:href="http://www.ncbi.nlm.nih.gov/nuccore/HG329721" xlink:type="simple">HG329721</ext-link></td><td rowspan="1" colspan="1">Present study</td></tr><tr><td rowspan="1" colspan="1"><italic><tp:taxon-name>Longidorus carniolensis</tp:taxon-name></italic></td><td rowspan="1" colspan="1">Krmačina, Slovenia</td><td rowspan="1" colspan="1"><ext-link xmlns:xlink="http://www.w3.org/1999/xlink" ext-link-type="uri" xlink:href="http://www.ncbi.nlm.nih.gov/nuccore/JN631811" xlink:type="simple">JN631811</ext-link></td><td rowspan="1" colspan="1"><xref ref-type="bibr" rid="B55">Širca et al. 2011</xref></td></tr><tr><td rowspan="1" colspan="1"><italic><tp:taxon-name>Longidorus carniolensis</tp:taxon-name></italic></td><td rowspan="1" colspan="1">Drašiči, Slovenia</td><td rowspan="1" colspan="1"><ext-link xmlns:xlink="http://www.w3.org/1999/xlink" ext-link-type="uri" xlink:href="http://www.ncbi.nlm.nih.gov/nuccore/JN631812" xlink:type="simple">JN631812</ext-link></td><td rowspan="1" colspan="1"><xref ref-type="bibr" rid="B55">Širca et al. 2011</xref></td></tr><tr><td rowspan="1" colspan="1"><italic><tp:taxon-name>Longidorus cholevae</tp:taxon-name></italic> sp. n.</td><td rowspan="1" colspan="1">Bulgaria</td><td rowspan="1" colspan="1"><ext-link xmlns:xlink="http://www.w3.org/1999/xlink" ext-link-type="uri" xlink:href="http://www.ncbi.nlm.nih.gov/nuccore/FR775757" xlink:type="simple">FR775757</ext-link>–<ext-link xmlns:xlink="http://www.w3.org/1999/xlink" ext-link-type="uri" xlink:href="http://www.ncbi.nlm.nih.gov/nuccore/FR775762" xlink:type="simple">FR775762</ext-link></td><td rowspan="1" colspan="1">Present study</td></tr><tr><td rowspan="1" colspan="1"><italic><tp:taxon-name>Longidorus elongatus</tp:taxon-name></italic> (de Man, 1876) Thorne &amp; Swanger, 1936</td><td rowspan="1" colspan="1">Scotland, UK</td><td rowspan="1" colspan="1"><ext-link xmlns:xlink="http://www.w3.org/1999/xlink" ext-link-type="uri" xlink:href="http://www.ncbi.nlm.nih.gov/nuccore/AF511417" xlink:type="simple">AF511417</ext-link></td><td rowspan="1" colspan="1"><xref ref-type="bibr" rid="B62">Ye et al. 2004</xref></td></tr><tr><td rowspan="1" colspan="1"><italic><tp:taxon-name>Longidorus helveticus</tp:taxon-name></italic> Lamberi, Kunz, Grunder, Molinari, De Luca, Agostinelli &amp; Radicci, 2001</td><td rowspan="1" colspan="1">Trška gora, Slovenia</td><td rowspan="1" colspan="1"><ext-link xmlns:xlink="http://www.w3.org/1999/xlink" ext-link-type="uri" xlink:href="http://www.ncbi.nlm.nih.gov/nuccore/HM447031" xlink:type="simple">HM447031</ext-link></td><td rowspan="1" colspan="1"><xref ref-type="bibr" rid="B54">Širca and Urek 2009</xref></td></tr><tr><td rowspan="1" colspan="1"><italic><tp:taxon-name>Longidorus helveticus</tp:taxon-name></italic></td><td rowspan="1" colspan="1">Stari Ledinci, Serbia</td><td rowspan="1" colspan="1"><ext-link xmlns:xlink="http://www.w3.org/1999/xlink" ext-link-type="uri" xlink:href="http://www.ncbi.nlm.nih.gov/nuccore/EF538753" xlink:type="simple">EF538753</ext-link>, <ext-link xmlns:xlink="http://www.w3.org/1999/xlink" ext-link-type="uri" xlink:href="http://www.ncbi.nlm.nih.gov/nuccore/JN627412" xlink:type="simple">JN627412</ext-link></td><td rowspan="1" colspan="1"><xref ref-type="bibr" rid="B31">Kumari et al. 2009</xref>&lt;br/&gt; <xref ref-type="bibr" rid="B32">Kumari and Subbotin 2012</xref></td></tr><tr><td rowspan="1" colspan="1"><italic><tp:taxon-name>Longidorus helveticus</tp:taxon-name></italic></td><td rowspan="1" colspan="1">Camenzuid, Switzerland</td><td rowspan="1" colspan="1"><ext-link xmlns:xlink="http://www.w3.org/1999/xlink" ext-link-type="uri" xlink:href="http://www.ncbi.nlm.nih.gov/nuccore/AY601566" xlink:type="simple">AY601566</ext-link></td><td rowspan="1" colspan="1"><xref ref-type="bibr" rid="B23">He et al. 2005</xref></td></tr><tr><td rowspan="1" colspan="1"><italic><tp:taxon-name>Longidorus helveticus</tp:taxon-name></italic></td><td rowspan="1" colspan="1">Chodovlice, Czech Republic</td><td rowspan="1" colspan="1"><ext-link xmlns:xlink="http://www.w3.org/1999/xlink" ext-link-type="uri" xlink:href="http://www.ncbi.nlm.nih.gov/nuccore/JN627410" xlink:type="simple">JN627410</ext-link>, <ext-link xmlns:xlink="http://www.w3.org/1999/xlink" ext-link-type="uri" xlink:href="http://www.ncbi.nlm.nih.gov/nuccore/JN627414" xlink:type="simple">JN627414</ext-link></td><td rowspan="1" colspan="1"><xref ref-type="bibr" rid="B32">Kumari and Subbotin 2012</xref></td></tr><tr><td rowspan="1" colspan="1"><italic><tp:taxon-name>Longidorus helveticus</tp:taxon-name></italic></td><td rowspan="1" colspan="1">Silničná, Czech Republic</td><td rowspan="1" colspan="1"><ext-link xmlns:xlink="http://www.w3.org/1999/xlink" ext-link-type="uri" xlink:href="http://www.ncbi.nlm.nih.gov/nuccore/JN627411" xlink:type="simple">JN627411</ext-link>, <ext-link xmlns:xlink="http://www.w3.org/1999/xlink" ext-link-type="uri" xlink:href="http://www.ncbi.nlm.nih.gov/nuccore/JN627415" xlink:type="simple">JN627415</ext-link></td><td rowspan="1" colspan="1"><xref ref-type="bibr" rid="B32">Kumari and Subbotin 2012</xref></td></tr><tr><td rowspan="1" colspan="1"><italic><tp:taxon-name>Longidorus helveticus</tp:taxon-name></italic></td><td rowspan="1" colspan="1">Switzerland</td><td rowspan="1" colspan="1"><ext-link xmlns:xlink="http://www.w3.org/1999/xlink" ext-link-type="uri" xlink:href="http://www.ncbi.nlm.nih.gov/nuccore/AJ549985" xlink:type="simple">AJ549985</ext-link></td><td rowspan="1" colspan="1"><xref ref-type="bibr" rid="B19">De Luca et al. 2004</xref></td></tr><tr><td rowspan="1" colspan="1"><italic><tp:taxon-name>Longidorus macrosoma</tp:taxon-name></italic> Hooper, 1961</td><td rowspan="1" colspan="1">Liége, Belgium</td><td rowspan="1" colspan="1"><ext-link xmlns:xlink="http://www.w3.org/1999/xlink" ext-link-type="uri" xlink:href="http://www.ncbi.nlm.nih.gov/nuccore/AF480082" xlink:type="simple">AF480082</ext-link></td><td rowspan="1" colspan="1"><xref ref-type="bibr" rid="B52">Rubtsova et al. 2001</xref></td></tr><tr><td rowspan="1" colspan="1"><italic><tp:taxon-name>Longidorus macrosoma</tp:taxon-name></italic></td><td rowspan="1" colspan="1">Austria</td><td rowspan="1" colspan="1"><ext-link xmlns:xlink="http://www.w3.org/1999/xlink" ext-link-type="uri" xlink:href="http://www.ncbi.nlm.nih.gov/nuccore/EF538752" xlink:type="simple">EF538752</ext-link></td><td rowspan="1" colspan="1"><xref ref-type="bibr" rid="B31">Kumari et al. 2009</xref></td></tr><tr><td rowspan="1" colspan="1"><italic><tp:taxon-name>Longidorus macrosoma</tp:taxon-name></italic></td><td rowspan="1" colspan="1">unknown</td><td rowspan="1" colspan="1"><ext-link xmlns:xlink="http://www.w3.org/1999/xlink" ext-link-type="uri" xlink:href="http://www.ncbi.nlm.nih.gov/nuccore/AY580055" xlink:type="simple">AY580055</ext-link></td><td rowspan="1" colspan="1">unpublished</td></tr><tr><td rowspan="1" colspan="1"><italic><tp:taxon-name>Longidorus macrosoma</tp:taxon-name></italic></td><td rowspan="1" colspan="1">Switzerland</td><td rowspan="1" colspan="1"><ext-link xmlns:xlink="http://www.w3.org/1999/xlink" ext-link-type="uri" xlink:href="http://www.ncbi.nlm.nih.gov/nuccore/AY601565" xlink:type="simple">AY601565</ext-link></td><td rowspan="1" colspan="1"><xref ref-type="bibr" rid="B23">He et al. 2005</xref></td></tr><tr><td rowspan="1" colspan="1"><italic><tp:taxon-name>Longidorus macrosoma</tp:taxon-name></italic></td><td rowspan="1" colspan="1">Switzerland</td><td rowspan="1" colspan="1"><ext-link xmlns:xlink="http://www.w3.org/1999/xlink" ext-link-type="uri" xlink:href="http://www.ncbi.nlm.nih.gov/nuccore/AJ549978" xlink:type="simple">AJ549978</ext-link>, <ext-link xmlns:xlink="http://www.w3.org/1999/xlink" ext-link-type="uri" xlink:href="http://www.ncbi.nlm.nih.gov/nuccore/AJ549979" xlink:type="simple">AJ549979</ext-link></td><td rowspan="1" colspan="1"><xref ref-type="bibr" rid="B19">De Luca et al. 2004</xref></td></tr><tr><td rowspan="1" colspan="1"><italic><tp:taxon-name>Longidorus macrosoma</tp:taxon-name></italic></td><td rowspan="1" colspan="1">unknown</td><td rowspan="1" colspan="1"><ext-link xmlns:xlink="http://www.w3.org/1999/xlink" ext-link-type="uri" xlink:href="http://www.ncbi.nlm.nih.gov/nuccore/AY430184" xlink:type="simple">AY430184</ext-link></td><td rowspan="1" colspan="1">unpublished</td></tr><tr><td rowspan="1" colspan="1"><italic><tp:taxon-name>Longidorus pius</tp:taxon-name></italic> Barsi &amp; Lamberti, 2000</td><td rowspan="1" colspan="1">Republic of Macedonia</td><td rowspan="1" colspan="1"><ext-link xmlns:xlink="http://www.w3.org/1999/xlink" ext-link-type="uri" xlink:href="http://www.ncbi.nlm.nih.gov/nuccore/AM743178" xlink:type="simple">AM743178</ext-link>–<ext-link xmlns:xlink="http://www.w3.org/1999/xlink" ext-link-type="uri" xlink:href="http://www.ncbi.nlm.nih.gov/nuccore/AM743184" xlink:type="simple">AM743184</ext-link></td><td rowspan="1" colspan="1"><xref ref-type="bibr" rid="B6">Barsi and De Luca 2008</xref></td></tr><tr><td rowspan="1" colspan="1"><italic><tp:taxon-name>Longidorus poessneckensis</tp:taxon-name></italic> Altherr, 1974</td><td rowspan="1" colspan="1">Czech Republic</td><td rowspan="1" colspan="1"><ext-link xmlns:xlink="http://www.w3.org/1999/xlink" ext-link-type="uri" xlink:href="http://www.ncbi.nlm.nih.gov/nuccore/EF538750" xlink:type="simple">EF538750</ext-link></td><td rowspan="1" colspan="1"><xref ref-type="bibr" rid="B31">Kumari et al. 2009</xref></td></tr><tr><td rowspan="1" colspan="1"><italic><tp:taxon-name>Longidorus poessneckensis</tp:taxon-name></italic></td><td rowspan="1" colspan="1">Slovakia</td><td rowspan="1" colspan="1"><ext-link xmlns:xlink="http://www.w3.org/1999/xlink" ext-link-type="uri" xlink:href="http://www.ncbi.nlm.nih.gov/nuccore/EF538751" xlink:type="simple">EF538751</ext-link></td><td rowspan="1" colspan="1"><xref ref-type="bibr" rid="B31">Kumari et al. 2009</xref></td></tr><tr><td rowspan="1" colspan="1"><italic><tp:taxon-name>Longidorus raskii</tp:taxon-name></italic> Lamberti &amp; Agostinelli, 1993</td><td rowspan="1" colspan="1">Switzerland</td><td rowspan="1" colspan="1"><ext-link xmlns:xlink="http://www.w3.org/1999/xlink" ext-link-type="uri" xlink:href="http://www.ncbi.nlm.nih.gov/nuccore/AJ549983" xlink:type="simple">AJ549983</ext-link>, <ext-link xmlns:xlink="http://www.w3.org/1999/xlink" ext-link-type="uri" xlink:href="http://www.ncbi.nlm.nih.gov/nuccore/AJ549984" xlink:type="simple">AJ549984</ext-link></td><td rowspan="1" colspan="1"><xref ref-type="bibr" rid="B19">De Luca et al. 2004</xref></td></tr><tr><td rowspan="1" colspan="1"><italic><tp:taxon-name>Longidorus diadecturus</tp:taxon-name></italic> Eveleigh &amp; Allen, 1982</td><td rowspan="1" colspan="1">Elkins, White river, USA</td><td rowspan="1" colspan="1"><ext-link xmlns:xlink="http://www.w3.org/1999/xlink" ext-link-type="uri" xlink:href="http://www.ncbi.nlm.nih.gov/nuccore/AY601584" xlink:type="simple">AY601584</ext-link></td><td rowspan="1" colspan="1"><xref ref-type="bibr" rid="B23">He et al. 2005</xref></td></tr><tr><td rowspan="1" colspan="1"><italic><tp:taxon-name>Xiphinema diversicaudatum</tp:taxon-name></italic> (Micoletzky, 1927) Thorne, 1939</td><td rowspan="1" colspan="1">Slovakia</td><td rowspan="1" colspan="1"><ext-link xmlns:xlink="http://www.w3.org/1999/xlink" ext-link-type="uri" xlink:href="http://www.ncbi.nlm.nih.gov/nuccore/EF538755" xlink:type="simple">EF538755</ext-link></td><td rowspan="1" colspan="1"><xref ref-type="bibr" rid="B31">Kumari et al. 2009</xref></td></tr><tr><td rowspan="1" colspan="1"><italic><tp:taxon-name>Xiphinema index</tp:taxon-name></italic> Thorne &amp; Allen, 1950</td><td rowspan="1" colspan="1">Argentina</td><td rowspan="1" colspan="1"><ext-link xmlns:xlink="http://www.w3.org/1999/xlink" ext-link-type="uri" xlink:href="http://www.ncbi.nlm.nih.gov/nuccore/AY601628" xlink:type="simple">AY601628</ext-link></td><td rowspan="1" colspan="1"><xref ref-type="bibr" rid="B23">He et al. 2005</xref></td></tr><tr><td rowspan="1" colspan="1"><italic><tp:taxon-name>Xiphinema insigne</tp:taxon-name></italic> Loos, 1949</td><td rowspan="1" colspan="1">Taiwan</td><td rowspan="1" colspan="1"><ext-link xmlns:xlink="http://www.w3.org/1999/xlink" ext-link-type="uri" xlink:href="http://www.ncbi.nlm.nih.gov/nuccore/AY563427" xlink:type="simple">AY563427</ext-link></td><td rowspan="1" colspan="1"><xref ref-type="bibr" rid="B15">Chen et al. 2004</xref></td></tr></tbody></table></table-wrap></tp:treatment-sec><ref-list><ref id="B16"><mixed-citation xmlns:xlink="http://www.w3.org/1999/xlink" xlink:type="simple"><person-group><name name-style="western"><surname>Chen</surname><given-names>Q</given-names></name><name name-style="western"><surname>Hooper</surname><given-names>DJ</given-names></name><name name-style="western"><surname>Loof</surname><given-names>PAA</given-names></name><name name-style="western"><surname>Xu</surname><given-names>J</given-names></name></person-group> (<year>1997</year>) <article-title>A revised polytomous key for the identification of the genus <italic>Longidorus</italic> Micoletzky, 1922 (Nematoda: Dorylaimoidea).</article-title><source>Fundamental and Applied Nematology</source><volume>20</volume>: <fpage>15</fpage>-<lpage>28</lpage>.</mixed-citation></ref><ref id="B18"><mixed-citation xmlns:xlink="http://www.w3.org/1999/xlink" xlink:type="simple"><person-group><name name-style="western"><surname>Decraemer</surname><given-names>W</given-names></name><name name-style="western"><surname>Coomans</surname><given-names>A</given-names></name></person-group> (<year>2007</year>) <article-title>Revision of some species of the genus <italic>Paralongidorus</italic> <italic>sensu</italic> Siddiqi <italic>et al.</italic> (1993), with a discussion on the relationships within the family Longidoridae (Nematoda: Dorylaimida).</article-title><source>Nematology</source><volume>9</volume>: <fpage>643</fpage>-<lpage>662</lpage>. doi: <ext-link ext-link-type="uri" xlink:href="http://dx.doi.org/10.1163/156854107782024776" xlink:type="simple">10.1163/156854107782024776</ext-link></mixed-citation></ref><ref id="B57"><mixed-citation xmlns:xlink="http://www.w3.org/1999/xlink" xlink:type="simple"><person-group><name name-style="western"><surname>Sturhan</surname><given-names>D</given-names></name><name name-style="western"><surname>Loof</surname><given-names>PAA</given-names></name></person-group> (<year>2001</year>) <article-title>Redescription of <italic>Longidorus poessneckensis</italic> Altherr, 1974 (Nematoda: Dorylaimida).</article-title><source>Russian Journal of Nematology</source><volume>9</volume>: <fpage>43</fpage>-<lpage>49</lpage>.</mixed-citation></ref><ref id="B31"><mixed-citation xmlns:xlink="http://www.w3.org/1999/xlink" xlink:type="simple"><person-group><name name-style="western"><surname>Kumari</surname><given-names>S</given-names></name><name name-style="western"><surname>Decraemer</surname><given-names>W</given-names></name><name name-style="western"><surname>Lišková</surname><given-names>M</given-names></name></person-group> (<year>2009</year>) <article-title>Molecular and morphological delineation of <italic>Longidorus poessneckensis</italic> Altherr, 1974 (Nematoda: Dorylaimida).</article-title><source>European Journal of Plant Pathology</source><volume>123</volume>: <fpage>125</fpage>-<lpage>137</lpage>. doi: <ext-link ext-link-type="uri" xlink:href="http://dx.doi.org/10.1007/s10658-008-9348-4" xlink:type="simple">10.1007/s10658-008-9348-4</ext-link></mixed-citation></ref><ref id="B35"><mixed-citation xmlns:xlink="http://www.w3.org/1999/xlink" xlink:type="simple"><person-group><name name-style="western"><surname>Lišková</surname><given-names>M</given-names></name><name name-style="western"><surname>Kumari</surname><given-names>S</given-names></name></person-group> (<year>2010</year>) <article-title>The notes on the occurrence of <italic>Longidorus poessneckensis</italic> Altherr, 1974 (Nematoda: Dorylaimida) in the Slovak Republic.</article-title><source>Helminthologia</source><volume>47</volume>: <fpage>264</fpage>-<lpage>268</lpage>. doi: <ext-link ext-link-type="uri" xlink:href="http://dx.doi.org/10.2478/s11687-010-0041-8" xlink:type="simple">10.2478/s11687-010-0041-8</ext-link></mixed-citation></ref><ref id="B27"><mixed-citation xmlns:xlink="http://www.w3.org/1999/xlink" xlink:type="simple"><person-group><name name-style="western"><surname>Kornobis</surname><given-names>FW</given-names></name><name name-style="western"><surname>Peneva</surname><given-names>V</given-names></name></person-group> (<year>2011</year>) <article-title><italic>Longidorus piceicola</italic> Lišková et al., 1997 and <italic>L. poessneckensis</italic> Altherr, 1974 (Nematoda: Longidoridae) - new records from Poland with first description of <italic>L. poessneckensis</italic> male and a bivulval female.</article-title><source>Systematic Parasitology</source><volume>80</volume>: <fpage>205</fpage>-<lpage>216</lpage>. doi: <ext-link ext-link-type="uri" xlink:href="http://dx.doi.org/10.1007/s11230-011-9325-8" xlink:type="simple">10.1007/s11230-011-9325-8</ext-link></mixed-citation></ref><ref id="B11"><mixed-citation xmlns:xlink="http://www.w3.org/1999/xlink" xlink:type="simple"><person-group><name name-style="western"><surname>Boag</surname><given-names>B</given-names></name><name name-style="western"><surname>Brown</surname><given-names>DJF</given-names></name></person-group> (<year>1975</year>) <article-title><italic>L. caespiticola</italic> C.I.H.</article-title><source>Descriptions of plant parasitic nematodes Set 5</source>, No <volume>63</volume>.</mixed-citation></ref><ref id="B12"><mixed-citation xmlns:xlink="http://www.w3.org/1999/xlink" xlink:type="simple"><person-group><name name-style="western"><surname>Brown</surname><given-names>DJF</given-names></name><name name-style="western"><surname>Boag</surname><given-names>B</given-names></name></person-group> (<year>1975</year>) <article-title><italic>L. macrosoma</italic> C.I.H.</article-title><source>Descriptions of plant parasitic nematodes Set 5</source>, No <volume>67</volume>.</mixed-citation></ref><ref id="B33"><mixed-citation xmlns:xlink="http://www.w3.org/1999/xlink" xlink:type="simple"><person-group><name name-style="western"><surname>Lamberti</surname><given-names>F</given-names></name><name name-style="western"><surname>Kunz</surname><given-names>P</given-names></name><name name-style="western"><surname>Grunder</surname><given-names>J</given-names></name><name name-style="western"><surname>Molinari</surname><given-names>S</given-names></name><name name-style="western"><surname>De Luca</surname><given-names>F</given-names></name><name name-style="western"><surname>Agostinelli</surname><given-names>A</given-names></name><name name-style="western"><surname>Radicci</surname><given-names>V</given-names></name></person-group> (<year>2001</year>) <article-title>Molecular characterisation of six <italic>Longidorus</italic> species with the description of <italic>Longidorus helveticus</italic> sp. n. (Nematoda, Dorylaimida).</article-title><source>Nematologia mediterranea</source><volume>29</volume>: <fpage>181</fpage>-<lpage>205</lpage>.</mixed-citation></ref><ref id="B5"><mixed-citation xmlns:xlink="http://www.w3.org/1999/xlink" xlink:type="simple"><person-group><name name-style="western"><surname>Barsi</surname><given-names>L</given-names></name><name name-style="western"><surname>De Luca</surname><given-names>F</given-names></name></person-group> (<year>2005</year>) <article-title>Morphological and molecular characterization of <italic>Longidorus helveticus</italic> (Nematoda, Dorylaimida) from Serbia.</article-title><source>Nematologia mediterranea</source><volume>33</volume>: <fpage>41</fpage>-<lpage>49</lpage>.</mixed-citation></ref><ref id="B54"><mixed-citation xmlns:xlink="http://www.w3.org/1999/xlink" xlink:type="simple"><person-group><name name-style="western"><surname>Širca</surname><given-names>S</given-names></name><name name-style="western"><surname>Urek</surname><given-names>G</given-names></name></person-group> (<year>2009</year>) <article-title>Morphological and molecular characterization of six <italic>Longidorus</italic> species (Nematoda: Longidoridae) from Slovenia.</article-title><source>Russian Journal of Nematology</source><volume>17</volume>(<issue>2</issue>): <fpage>95</fpage>-<lpage>105</lpage>.</mixed-citation></ref><ref id="B32"><mixed-citation xmlns:xlink="http://www.w3.org/1999/xlink" xlink:type="simple"><person-group><name name-style="western"><surname>Kumari</surname><given-names>S</given-names></name><name name-style="western"><surname>Subbotin</surname><given-names>SA</given-names></name></person-group> (<year>2012</year>) <article-title>Characterization of <italic>Longidorus helveticus</italic> (Nematoda: Longidoridae) from the Czech Republic.</article-title><source>European Journal of Plant Pathology</source><volume>133</volume>: <fpage>923</fpage>-<lpage>933</lpage>. doi: <ext-link ext-link-type="uri" xlink:href="http://dx.doi.org/10.1007/s10658-012-9959-7" xlink:type="simple">10.1007/s10658-012-9959-7</ext-link></mixed-citation></ref><ref id="B55"><mixed-citation xmlns:xlink="http://www.w3.org/1999/xlink" xlink:type="simple"><person-group><name name-style="western"><surname>Širca</surname><given-names>S</given-names></name><name name-style="western"><surname>Urek</surname><given-names>G</given-names></name><name name-style="western"><surname>Lazarova</surname><given-names>S</given-names></name><name name-style="western"><surname>Elshishka</surname><given-names>M</given-names></name><name name-style="western"><surname>Peneva</surname><given-names>V</given-names></name></person-group> (<year>2011</year>) <article-title><italic>Longidorus carniolensis</italic> sp. n. (Nematoda,Longidoridae) from vineyard soil in Slovenia.</article-title><source>ZooKeys</source><volume>141</volume>: <fpage>1</fpage>-<lpage>27</lpage>. doi: <ext-link ext-link-type="uri" xlink:href="http://dx.doi.org/10.3897/zookeys.141.1906" xlink:type="simple">10.3897/zookeys.141.1906</ext-link></mixed-citation></ref><ref id="B2"><mixed-citation xmlns:xlink="http://www.w3.org/1999/xlink" xlink:type="simple"><person-group><name name-style="western"><surname>Altherr</surname><given-names>E</given-names></name></person-group> (<year>1974</year>) <article-title>Nématodes de la nappe phréatique du réseau fluvial de la Saale (Thuringee) II.</article-title><source>Limnologica</source><volume>9</volume>: <fpage>81</fpage>-<lpage>132</lpage>.</mixed-citation></ref><ref id="B13"><mixed-citation xmlns:xlink="http://www.w3.org/1999/xlink" xlink:type="simple"><person-group><name name-style="western"><surname>Brown</surname><given-names>DJF</given-names></name><name name-style="western"><surname>Grunder</surname><given-names>J</given-names></name><name name-style="western"><surname>Hooper</surname><given-names>DJ</given-names></name><name name-style="western"><surname>Klingler</surname><given-names>J</given-names></name><name name-style="western"><surname>Kunz</surname><given-names>P</given-names></name></person-group> (<year>1994</year>) <article-title><italic>Longidorus arthensis</italic> sp. n. (Nematoda: Longidoridae), a vector of cherry rosette disease caused by a new nepovirus in cherry trees in Switzerland.</article-title><source>Nematologica</source><volume>40</volume>: <fpage>133</fpage>-<lpage>149</lpage>. doi: <ext-link ext-link-type="uri" xlink:href="http://dx.doi.org/10.1163/003525994X00094" xlink:type="simple">10.1163/003525994X00094</ext-link></mixed-citation></ref><ref id="B7"><mixed-citation xmlns:xlink="http://www.w3.org/1999/xlink" xlink:type="simple"><person-group><name name-style="western"><surname>Barsi</surname><given-names>L</given-names></name><name name-style="western"><surname>Lamberti</surname><given-names>F</given-names></name></person-group> (<year>2001</year>) <article-title><italic>Longidorus pius</italic> sp. n. (Nematoda: Longidoridae) from Macedonia.</article-title><source>Nematologia mediterranea</source><volume>29</volume>: <fpage>207</fpage>-<lpage>213</lpage>.</mixed-citation></ref><ref id="B6"><mixed-citation xmlns:xlink="http://www.w3.org/1999/xlink" xlink:type="simple"><person-group><name name-style="western"><surname>Barsi</surname><given-names>L</given-names></name><name name-style="western"><surname>De Luca</surname><given-names>F</given-names></name></person-group> (<year>2008</year>) <article-title>Morphological and molecular characterization of <italic>Longidorus pius</italic> sp. n. (Nematoda: Longidoridae) from the Republic of Macedonia.</article-title><source>Nematology</source><volume>10</volume>: <fpage>63</fpage>-<lpage>68</lpage>. doi: <ext-link ext-link-type="uri" xlink:href="http://dx.doi.org/10.1163/156854108783360069" xlink:type="simple">10.1163/156854108783360069</ext-link></mixed-citation></ref><ref id="B3"><mixed-citation xmlns:xlink="http://www.w3.org/1999/xlink" xlink:type="simple"><person-group><name name-style="western"><surname>Altherr</surname><given-names>E</given-names></name></person-group> (<year>1976</year>) <article-title>La faune des eaux profondes interstitielles de la région de Wiesbaden.</article-title><source>Bull Soc Vaud Sc Nat</source><volume>349, 73</volume>: <fpage>97</fpage>–<lpage>116</lpage>.</mixed-citation></ref><ref id="B52"><mixed-citation xmlns:xlink="http://www.w3.org/1999/xlink" xlink:type="simple"><person-group><name name-style="western"><surname>Rubtsova</surname><given-names>TV</given-names></name><name name-style="western"><surname>Subbotin</surname><given-names>SA</given-names></name><name name-style="western"><surname>Brown</surname><given-names>DJF</given-names></name><name name-style="western"><surname>Moens</surname><given-names>M</given-names></name></person-group> (<year>2001</year>) <article-title>Description of <italic>Longidorus sturhani</italic> sp. n. (Nematoda: Longidoridae) and molecular characterisation of several longidorid species from western Europe.</article-title><source>Russian Journal of Nematology</source><volume>9</volume>: <fpage>127</fpage>-<lpage>136</lpage>.</mixed-citation></ref><ref id="B23"><mixed-citation xmlns:xlink="http://www.w3.org/1999/xlink" xlink:type="simple"><person-group><name name-style="western"><surname>He</surname><given-names>Y</given-names></name><name name-style="western"><surname>Subbotin</surname><given-names>S</given-names></name><name name-style="western"><surname>Rubtsova</surname><given-names>TV</given-names></name><name name-style="western"><surname>Lamberti</surname><given-names>F</given-names></name><name name-style="western"><surname>Brown</surname><given-names>DJF</given-names></name><name name-style="western"><surname>Moens</surname><given-names>M</given-names></name></person-group> (<year>2005</year>) <article-title>A molecular phylogenetic approach to Longidoridae (Nematoda: Dorylaimida).</article-title><source>Nematology</source><volume>7</volume>: <fpage>111</fpage>-<lpage>124</lpage>. doi: <ext-link ext-link-type="uri" xlink:href="http://dx.doi.org/10.1163/1568541054192108" xlink:type="simple">10.1163/1568541054192108</ext-link></mixed-citation></ref><ref id="B62"><mixed-citation xmlns:xlink="http://www.w3.org/1999/xlink" xlink:type="simple"><person-group><name name-style="western"><surname>Ye</surname><given-names>W</given-names></name><name name-style="western"><surname>Szalanski</surname><given-names>AL</given-names></name><name name-style="western"><surname>Robbins</surname><given-names>RT</given-names></name></person-group> (<year>2004</year>) <article-title>Phylogenetic relationships and genetic variation in <italic>Longidorus</italic> and <italic>Xiphinema</italic> species (Nematoda: Longidoridae) using ITS1 sequences of nuclear ribosomal DNA.</article-title><source>Journal of Nematology</source><volume>36</volume>: <fpage>14</fpage>-<lpage>19</lpage>.</mixed-citation></ref><ref id="B19"><mixed-citation xmlns:xlink="http://www.w3.org/1999/xlink" xlink:type="simple"><person-group><name name-style="western"><surname>De Luca</surname><given-names>F</given-names></name><name name-style="western"><surname>Reyes</surname><given-names>A</given-names></name><name name-style="western"><surname>Grunder</surname><given-names>J</given-names></name><name name-style="western"><surname>Kunz</surname><given-names>P</given-names></name><name name-style="western"><surname>Agostinelli</surname><given-names>A</given-names></name><name name-style="western"><surname>De Giorgi</surname><given-names>C</given-names></name><name name-style="western"><surname>Lamberti</surname><given-names>F</given-names></name></person-group> (<year>2004</year>) <article-title>Characterization and sequence variation in the rDNA region of six nematode species of the genus <italic>Longidorus</italic> (Nematoda).</article-title><source>Journal of Nematology</source><volume>36</volume>: <fpage>147</fpage>-<lpage>152</lpage>.</mixed-citation></ref><ref id="B15"><mixed-citation xmlns:xlink="http://www.w3.org/1999/xlink" xlink:type="simple"><person-group><name name-style="western"><surname>Chen</surname><given-names>DY</given-names></name><name name-style="western"><surname>Ni</surname><given-names>HF</given-names></name><name name-style="western"><surname>Yen</surname><given-names>JH</given-names></name><name name-style="western"><surname>Cheng</surname><given-names>YH</given-names></name><name name-style="western"><surname>Tsay</surname><given-names>TT</given-names></name></person-group> (<year>2004</year>) <article-title>Variability within <italic>Xiphinema insigne</italic> populations in Taiwan.</article-title><source>Plant Pathology Bulletin</source><volume>13</volume>: <fpage>127</fpage>-<lpage>142</lpage>.</mixed-citation></ref><ref id="B41"><mixed-citation xmlns:xlink="http://www.w3.org/1999/xlink" xlink:type="simple"><person-group><name name-style="western"><surname>Pedram</surname><given-names>M</given-names></name><name name-style="western"><surname>Niknam</surname><given-names>G</given-names></name><name name-style="western"><surname>Robbins</surname><given-names>RT</given-names></name><name name-style="western"><surname>Ye</surname><given-names>W</given-names></name><name name-style="western"><surname>Karegar</surname><given-names>A</given-names></name></person-group> (<year>2008</year>) <article-title><italic>Longidorus kheirii</italic> sp. n. (Nematoda: Longidoridae) from Iran.</article-title><source>Systematic Prasitology</source><volume>71</volume>: <fpage>199</fpage>-<lpage>211</lpage>. doi: <ext-link ext-link-type="uri" xlink:href="http://dx.doi.org/10.1007/s11230-008-9148-4" xlink:type="simple">10.1007/s11230-008-9148-4</ext-link></mixed-citation></ref><ref id="B29"><mixed-citation xmlns:xlink="http://www.w3.org/1999/xlink" xlink:type="simple"><person-group><name name-style="western"><surname>Krnjaić</surname><given-names>D</given-names></name><name name-style="western"><surname>Lamberti</surname><given-names>F</given-names></name><name name-style="western"><surname>Krnjaic</surname><given-names>S</given-names></name><name name-style="western"><surname>Agostinelli</surname><given-names>A</given-names></name><name name-style="western"><surname>Radicci</surname><given-names>V</given-names></name></person-group> (<year>2002</year>) <article-title>Longidoridae (Nematoda) occurring in Topchiger park of Belgrade, with description of <italic>Paralongidorus serbicus</italic> sp.n.</article-title><source>Nematologia mediterranea</source><volume>30</volume>: <fpage>185</fpage>-<lpage>200</lpage>.</mixed-citation></ref><ref id="B64"><mixed-citation xmlns:xlink="http://www.w3.org/1999/xlink" xlink:type="simple"><person-group><name name-style="western"><surname>Roca</surname><given-names>F</given-names></name><name name-style="western"><surname>Lamberti</surname><given-names>F</given-names></name></person-group> (<year>1981</year>) <article-title><italic>Longidorus fasciatus</italic> sp. n. from Greece and Italy.</article-title><source>Nematologia mediterranea</source><volume>9</volume>: <fpage>175</fpage>–<lpage>179</lpage>.</mixed-citation></ref><ref id="B28"><mixed-citation xmlns:xlink="http://www.w3.org/1999/xlink" xlink:type="simple"><person-group><name name-style="western"><surname>Krnjaić</surname><given-names>D</given-names></name><name name-style="western"><surname>Lamberti</surname><given-names>F</given-names></name><name name-style="western"><surname>Krnjaić</surname><given-names>S</given-names></name><name name-style="western"><surname>Agostinelli</surname><given-names>A</given-names></name><name name-style="western"><surname>Radicci</surname><given-names>V</given-names></name></person-group> (<year>2000</year>) <article-title>Three new longidorids (Nematoda: Dorylaimida) from Montenegro.</article-title><source>Nematologia mediterranea</source><volume>28</volume>: <fpage>235</fpage>-<lpage>248</lpage>.</mixed-citation></ref><ref id="B65"><mixed-citation xmlns:xlink="http://www.w3.org/1999/xlink" xlink:type="simple"><person-group><name name-style="western"><surname>Sturhan</surname><given-names>D</given-names></name><name name-style="western"><surname>Lišková</surname><given-names>M</given-names></name></person-group> (<year>2002</year>) <article-title><italic>Longidorus uroshis</italic> Krnjaić et al., 2000 (Nematoda, Dorylaimida) in the Slovak Republic.</article-title><source>Helminthologia</source><volume>39</volume>: <fpage>233</fpage>–<lpage>236</lpage>.</mixed-citation></ref><ref id="B47"><mixed-citation xmlns:xlink="http://www.w3.org/1999/xlink" xlink:type="simple"><person-group><name name-style="western"><surname>Roca</surname><given-names>F</given-names></name></person-group> (<year>1993</year>) <article-title><italic>Longidorus silvae</italic> sp. n. (Nematoda: Longidoridae) from Italy.</article-title><source>Nematologia mediterranea</source><volume>16</volume>: <fpage>211</fpage>-<lpage>214</lpage>.</mixed-citation></ref><ref id="B8"><mixed-citation xmlns:xlink="http://www.w3.org/1999/xlink" xlink:type="simple"><person-group><name name-style="western"><surname>Barsi</surname><given-names>L</given-names></name><name name-style="western"><surname>Lamberti</surname><given-names>F</given-names></name></person-group> (<year>2004</year>) <article-title><italic>Longidorus silvae</italic> Roca, 1993 (Nematoda: Longidoridae): a first record from the former territory of Yugoslavia and the description of a male specimen.</article-title><source>Russian Journal of Nematology</source><volume>12</volume>: <fpage>97</fpage>-<lpage>105</lpage>.</mixed-citation></ref><ref id="B10"><mixed-citation xmlns:xlink="http://www.w3.org/1999/xlink" xlink:type="simple"><person-group><name name-style="western"><surname>Barsi</surname><given-names>L</given-names></name><name name-style="western"><surname>Lamberti</surname><given-names>F</given-names></name><name name-style="western"><surname>De Luca</surname><given-names>F</given-names></name></person-group> (<year>2007</year>) <article-title>Morphological and molecular characterisation of <italic>Longidorus danuvii</italic> sp. n. and <italic>L. silvae</italic> Roca, 1993 (Nematoda: Dorylaimida) from Serbia.</article-title><source>Nematology</source><volume>9</volume>(<issue>4</issue>): <fpage>585</fpage>-<lpage>598</lpage>. doi: <ext-link ext-link-type="uri" xlink:href="http://dx.doi.org/10.1163/156854107781487279" xlink:type="simple">10.1163/156854107781487279</ext-link></mixed-citation></ref><ref id="B49"><mixed-citation xmlns:xlink="http://www.w3.org/1999/xlink" xlink:type="simple"><person-group><name name-style="western"><surname>Roca</surname><given-names>F</given-names></name><name name-style="western"><surname>Lamberti</surname><given-names>F</given-names></name><name name-style="western"><surname>Agostinelli</surname><given-names>A</given-names></name></person-group> (<year>1985</year>) <article-title>Three new species of <italic>Longidorus</italic> (Nematoda, Dorylaimida) from Italy.</article-title><source>Nematologia mediterranea</source><volume>12</volume>: <fpage>187</fpage>-<lpage>200</lpage>.</mixed-citation></ref><ref id="B25"><mixed-citation xmlns:xlink="http://www.w3.org/1999/xlink" xlink:type="simple"><person-group><name name-style="western"><surname>Khan</surname><given-names>E</given-names></name><name name-style="western"><surname>Seshardi</surname><given-names>AR</given-names></name><name name-style="western"><surname>Weischer</surname><given-names>B</given-names></name><name name-style="western"><surname>Mathen</surname><given-names>K</given-names></name></person-group> (<year>1971</year>) <article-title>Five new nematode species associated with coconut in Kerala, India.</article-title><source>Indian Journal of Nematology</source><volume>1</volume>: <fpage>116</fpage>-<lpage>127</lpage>.</mixed-citation></ref><ref id="B46"><mixed-citation xmlns:xlink="http://www.w3.org/1999/xlink" xlink:type="simple"><person-group><name name-style="western"><surname>Robbins</surname><given-names>RT</given-names></name><name name-style="western"><surname>Ye</surname><given-names>W</given-names></name><name name-style="western"><surname>Pedram</surname><given-names>M</given-names></name></person-group> (<year>2009</year>) <article-title><italic>Longidorus ferrisi</italic> sp. n. from California Citrus.</article-title><source>Journal of Nematology</source><volume>41</volume>: <fpage>104</fpage>-<lpage>110</lpage>.</mixed-citation></ref><ref id="B21"><mixed-citation xmlns:xlink="http://www.w3.org/1999/xlink" xlink:type="simple"><person-group><name name-style="western"><surname>Gutiérrez-Gutiérrez</surname><given-names>C</given-names></name><name name-style="western"><surname>Cantalapiedra-Navarrete</surname><given-names>C</given-names></name><name name-style="western"><surname>Monte-Borrego</surname><given-names>M</given-names></name><name name-style="western"><surname>Palomares-Rius</surname><given-names>JE</given-names></name><name name-style="western"><surname>Castillo</surname><given-names>P</given-names></name></person-group> (<year>2013</year>) <article-title>Molecular phylogeny of the nematode genus <italic>Longidorus</italic> (Nematoda: Longidoridae) with description of three new species.</article-title><source>Zoological Journal of the Linnean Society</source><volume>167</volume>: <fpage>473</fpage>-<lpage>500</lpage>. doi: <ext-link ext-link-type="uri" xlink:href="http://dx.doi.org/10.1111/zoj.12019" xlink:type="simple">10.1111/zoj.12019</ext-link></mixed-citation></ref></ref-list></tp:taxon-treatment>
